# Supplementary material for: Age-related accumulation of de novo mitochondrial mutations in mammalian oocytes and somatic tissues
Source: PLoS Biol. 2020 Jul 15;18(7):e3000745. doi: 10.1371/journal.pbio.3000745 (PMC7363077; doi:10.1371/journal.pbio.3000745)
Supplement: S1 Table — A or B after the sample name indicates pups from two different litters. (XLSX) [file pbio.3000745.s020.xlsx]

## Sheet: S1. ages
pedigree	sample	pedigree status	sex	age (in days)	age of mother at birth (in days)
G129	G131	mother	female	291	-
G129	G131p1	pup	male	18	270
G129	G131p2	pup	male
G129	G131p3	pup	female
G129	G132	mother	female	312	-
G129	G132p1_A	pup	male	19	269
G129	G132p2_A	pup	male
G129	G132p3_A	pup	female
G129	G132p4_A	pup	female
G129	G132p5_B	pup	female	21	292
G129	G132p6_B	pup	female
G129	G132p7_B	pup	female
G129	G132p8_B	pup	female
G129	G132p9_B	pup	female
G129	G133	mother	female	308	-
G129	G133p1	pup	male	19	289
G129	G133p2	pup	male
G129	G133p3	pup	female
G129	G133p4	pup	female
G129	G134	mother	female	295	-
G129	G134p7	pup	female
G126	G136	mother	female	299	-
G126	G137	mother	female	320	-
G126	G137p1_A	pup	male	17	282
G126	G137p2_A	pup	female
G126	G137p3_A	pup	female
G126	G137p4_B	pup	male	18	302
G126	G137p5_B	pup	female
G126	G139	mother	female	316	-
G126	G139p1	pup	female	18	278
G126	G139p2	pup	female
G126	G140	mother	female	316	-
G126	G140p1	pup	male	21	295
G126	G140p5	pup	female
G126	G140p6	pup	female
G126	G140p7	pup	female
