# Supplementary material for: Age-related accumulation of de novo mitochondrial mutations in mammalian oocytes and somatic tissues
Source: PLoS Biol. 2020 Jul 15;18(7):e3000745. doi: 10.1371/journal.pbio.3000745 (PMC7363077; doi:10.1371/journal.pbio.3000745)
Supplement: S2 Table — Summary of the samples sequenced for different sample types, including sequencing depth, and mtDNA enrichment efficiency. mtDNA, mitochondrial DNA. (XLSX) [file pbio.3000745.s021.xlsx]

## Sheet: S2. samples summary
tissue	predigree status	number of mice	number of male mice	number of female mice	number of mice (G126)	number of male mice (G126)	number of female mice (G126)	number of mice (G129)	number of male mice (G129)	number of female mice (G129)	number of single oocytes	number of single oocytes (G126)	number of single oocytes (G129)	median depth (DCS)	min depth (DCS)	max depth (DCS)	mean depth (DCS)	standard deviation: depth DCS	median depth (SSCS)	min depth (SSCS)	max depth (SSCS)	mean depth (SSCS)	standard deviation: depth SSCS	median mtDNA enrichment	min mtDNA enrichment	max mtDNA enrichment	mean mtDNA enrichment	standard deviation: mtDNA enrichment
brain	mother	8	0	8	4	0	4	4	0	4	-	-	-	2050	154	3770	2016	1196	6029	509	17545	8220	6283	0.417	0.24	0.785	0.475	0.198
muscle	mother	8	0	8	4	0	4	4	0	4	-	-	-	2782	837	4683	2524	1358	9584	2795	20384	9183	5860	0.702	0.305	0.946	0.64	0.224
single oocyte	mother	8	-	8	4	-	4	4	0	4	31	16	15	347	12	1526	483	436	1225	47	5426	1735	1554	0.713	0.005	0.899	0.572	0.32
oocyte pool	mother	7	-	7	4	-	4	3	0	3	-	-	-	273	20	2467	759	952	1459	166	8376	2798	3006	0.073	0.006	0.902	0.286	0.397
all	mother	8	0	8	4	0	4	4	0	4	-	-	-	-	-	-	-	-	-	-	-	-	-	-	-	-	-	-
liver	mother	1	0	1	1	0	1	0	0	0	-	-	-	-	-	-	-	-	-	-	-	-	-	-	-	-	-	-
heart	mother	1	0	1	1	0	1	0	0	0	-	-	-	-	-	-	-	-	-	-	-	-	-	-	-	-	-	-
brain	pup	28	9	19	11	3	8	17	6	11	-	-	-	2055	308	5692	2325	1417	6222	982	17646	7285	4447	0.657	0.027	0.874	0.58	0.258
muscle	pup	28	9	19	11	3	8	17	6	11	-	-	-	1949	486	4748	2114	1120	5614	1260	18787	7157	4449	0.554	0.157	0.82	0.547	0.159
single oocyte	pup	13	-	13	5	-	5	8	0	8	61	30	31	83	1	755	152	172	288	1	4503	634	870	0.456	0.001	0.828	0.366	0.279
oocyte pool	pup	17	-	17	6	-	6	11	0	11	-	-	-	1081	62	3323	1124	862	3710	365	12447	4096	3055	0.177	0.009	0.861	0.305	0.285
all	pup	28	9	19	11	3	8	17	6	11	-	-	-	-	-	-	-	-	-	-	-	-	-	-	-	-	-	-
liver	pup	6	0	6	6	0	6	0	0	0	-	-	-	-	-	-	-	-	-	-	-	-	-	-	-	-	-	-
all	all	36	9	27	15	3	12	21	6	15	92	46	46	-	-	-	-	-	-	-	-	-	-	-	-	-	-	-
DCS ... duplex consensus sequences
SSCS ... single-strand consensus sequences
