# Supplementary material for: Age-related accumulation of de novo mitochondrial mutations in mammalian oocytes and somatic tissues
Source: PLoS Biol. 2020 Jul 15;18(7):e3000745. doi: 10.1371/journal.pbio.3000745 (PMC7363077; doi:10.1371/journal.pbio.3000745)
Supplement: S3 Table — DCS, duplex consensus sequence; mtDNA, mitochondrial DNA. (XLSX) [file pbio.3000745.s022.xlsx]

## Sheet: S3. high-freq variants
pedigree	family	mouse_ID	sample	pedigree status	sex	tissue	fragmentation	position	major allele	minor allele	depth (DCS)	minor allele count (DCS)	MAF (DCS)	notes	somatic or germline mutations	depth (SSCS)	minor allele count (SSCS)	MAF (SSCS)	DCS or SSCS used in heteroplasmy analysis	gene	synonymous or nonsynonymous	transition (ti) or transversion (tv)	region	nucleotide context	mutation type
129-6	G131	G131p1	G131p1_M	pup	male	muscle	CV	252	T	A	1178	2	0.0017	>1 DCS	somatic	2080	5	0.0024	-	mt-Rnr1	-	tv	rRNA	TTA	T>A
129-6	G133	G133p4	G133p4_Br	pup	female	brain	CV	501	C	T	2249	2	0.0009	>1 DCS	somatic	5207	3	0.0006	-	mt-Rnr1	-	ti	rRNA	ACC	C>T
129-6	G132	G132p8	G132p8_Oo_pool	pup	female	oocyte pool	CV	719	G	A	1038	4	0.0039	>1 DCS	germline	2453	7	0.0029	-	mt-Rnr1	-	ti	rRNA	AGT	G>A
129-6	G133	G133	G133_Oo_pool	mother	female	oocyte pool	CV	919	T	C	1593	5	0.0031	>1 DCS	germline	3762	8	0.0021	-	mt-Rnr1	-	ti	rRNA	CTC	T>C
129-6	G132	G132p1	G132p1_Br	pup	male	brain	CV	993	G	A	1213	2	0.0017	>1 DCS	somatic	2100	3	0.0014	-	mt-Rnr1	-	ti	rRNA	GGT	G>A
126-6	G140	G140p1	G140p1_Br	pup	male	brain	CV	1019	A	G	4219	2	0.0005	>1 DCS	somatic	8960	3	0.0003	-	mt-Rnr1	-	ti	rRNA	GAA	A>G
126-6	G139	G139p2	G139p2_Br	pup	female	brain	CV	1212	A	T	1088	2	0.0018	>1 DCS	somatic	3080	4	0.0013	-	mt-Rnr2	-	tv	rRNA	TAC	A>T
126-6	G140	G140p1	G140p1_Br	pup	male	brain	CV	1215	G	A	3980	3	0.0008	>1 DCS	somatic	8462	8	0.0009	-	mt-Rnr2	-	ti	rRNA	CGC	CpG>CpA
129-6	G132	G132p7	G132p7_Br	pup	female	brain	CV	1423	G	A	4302	3	0.0007	>1 DCS	somatic	9042	11	0.0012	-	mt-Rnr2	-	ti	rRNA	AGC	G>A
129-6	G132	G132p5	G132p5_Oo_pool	pup	female	oocyte pool	CV	1432	G	A	1886	2	0.0011	>1 DCS	germline	4862	4	0.0008	-	mt-Rnr2	-	ti	rRNA	AGC	G>A
126-6	G140	G140p6	G140p6_Br	pup	female	brain	CV	1601	T	C	3710	2	0.0005	>1 DCS	somatic	10241	2	0.0004	-	mt-Rnr2	-	ti	rRNA	ATT	T>C
129-6	G132	G132p6	G132p6_Oo_pool	pup	female	oocyte pool	CV	1841	C	T	1994	6	0.003	>1 DCS	germline	4650	15	0.0032	-	mt-Rnr2	-	ti	rRNA	TCC	C>T
129-6	G132	G132p8	G132p8_Br	pup	female	brain	CV	1934	T	C	3196	2	0.0006	>1 DCS	somatic	6272	2	0.0003	-	mt-Rnr2	-	ti	rRNA	GTT	T>C
129-6	G133	G133p1	G133p1_Br	pup	male	brain	CV	1956	G	A	748	2	0.0027	>1 DCS	somatic	1718	2	0.0012	-	mt-Rnr2	-	ti	rRNA	AGC	G>A
126-6	G136	G136	G136_Oo_pool	mother	female	oocyte pool	CV	1960	T	C	2858	2	0.0007	>1 DCS	germline	6859	6	0.0009	-	mt-Rnr2	-	ti	rRNA	TTA	T>C
126-6	G137	G137p2	G137p2_Br	pup	female	brain	CV	2018	G	A	3468	2	0.0006	>1 DCS	somatic	9656	7	0.0007	-	mt-Rnr2	-	ti	rRNA	TGA	G>A
126-6	G140	G140p1	G140p1_Br	pup	male	brain	CV	2110	G	A	4843	2	0.0004	>1 DCS	somatic	9974	2	0.0002	-	mt-Rnr2	-	ti	rRNA	AGT	G>A
129-6	G132	G132	G132_Oo3	mother	female	single oocyte	FS	2156	G	A	289	2	0.0069	>1 DCS	germline	656	2	0.003	-	mt-Rnr2	-	ti	rRNA	CGA	CpG>CpA
129-6	G132	G132p5	G132p5_M	pup	female	muscle	CV	2264	G	A	2008	2	0.001	>1 DCS	somatic	3692	4	0.0011	-	mt-Rnr2	-	ti	rRNA	GGA	G>A
129-6	G133	G133p3	G133p3_Oo_pool	pup	female	oocyte pool	CV	2626	A	G	826	3	0.0036	>1 DCS	germline	1953	6	0.0031	-	mt-Rnr2	-	ti	rRNA	AAT	A>G
129-6	G132	G132p9	G132p9_M	pup	female	muscle	CV	2701	G	A	1200	2	0.0017	>1 DCS	somatic	2339	5	0.0021	-	TrnL1	-	ti	tRNA	TGC	G>A
126-6	G137	G137p5	G137p5_Br	pup	female	brain	CV	2788	T	C	3057	2	0.0007	>1 DCS	somatic	8783	4	0.0005	-	ND1	nonsyn	ti	protein coding	ATT	T>C
129-6	G133	G133p3	G133p3_M	pup	female	muscle	CV	2811	A	G	4471	4	0.0009	>1 DCS	somatic	14275	8	0.0006	-	ND1	nonsyn	ti	protein coding	AAC	A>G
126-6	G139	G139	G139_Br	mother	female	brain	CV	2817	G	A	3506	2	0.0006	>1 DCS	somatic	13940	2	0.0001	-	ND1	nonsyn	ti	protein coding	AGT	G>A
126-6	G139	G139	G139_M	mother	female	muscle	CV	2970	G	A	4932	2	0.0004	>1 DCS	somatic	17084	7	0.0004	-	ND1	nonsyn	ti	protein coding	TGC	G>A
126-6	G139	G139	G139_Oo_pool	mother	female	oocyte pool	CV	2970	G	A	488	3	0.0062	>1 DCS	germline	1293	8	0.0062	-	ND1	nonsyn	ti	protein coding	TGC	G>A
129-6	G131	G131	G131_Oo5	mother	female	single oocyte	FS	3217	T	C	179	2	0.0112	>1 DCS	germline	446	4	0.009	-	ND1	nonsyn	ti	protein coding	ATA	T>C
129-6	G133	G133p4	G133p4_M	pup	female	muscle	CV	3237	C	T	4149	2	0.0005	>1 DCS	somatic	15868	3	0.0002	-	ND1	nonsyn	ti	protein coding	ACA	C>T
126-6	G140	G140p7	G140p7_Oo_pool	pup	female	oocyte pool	CV	3250	C	T	1231	2	0.0016	>1 DCS	germline	3283	4	0.0012	-	ND1	nonsyn	ti	protein coding	ACA	C>T
126-6	G137	G137	G137_Br	mother	female	brain	CV	3276	C	A	1581	3	0.0019	>1 DCS	somatic	4926	3	0.0006	-	ND1	nonsyn	tv	protein coding	TCT	C>A
129-6	G131	G131p2	G131p2_M	pup	male	muscle	CV	3335	G	A	2402	2	0.0008	>1 DCS	somatic	4424	3	0.0007	-	ND1	syn	ti	protein coding	GGG	G>A
129-6	G132	G132p5	G132p5_Oo_pool	pup	female	oocyte pool	CV	3372	G	A	2058	2	0.001	>1 DCS	germline	5433	5	0.0009	-	ND1	nonsyn	ti	protein coding	AGT	G>A
129-6	G133	G133p4	G133p4_Oo_pool	pup	female	oocyte pool	CV	3379	G	A	1966	3	0.0015	>1 DCS	germline	5009	4	0.0008	-	ND1	nonsyn	ti	protein coding	GGG	G>A
129-6	G131	G131p3	G131p3_M	pup	female	muscle	CV	3502	T	C	2465	2	0.0008	>1 DCS	somatic	5351	4	0.0007	-	ND1	nonsyn	ti	protein coding	TTA	T>C
129-6	G133	G133	G133_Oo5	mother	female	single oocyte	FS	3748	A	G	428	11	0.0257	>1 DCS	germline	857	21	0.0245	-	TrnI	-	ti	tRNA	TAT	A>G
126-6	G137	G137p4	G137p4_M	pup	male	muscle	CV	3842	A	T	1181	2	0.0017	>1 DCS	somatic	2239	2	0.0009	-	TrnQ	-	tv	tRNA	TAA	A>T
129-6	G133	G133p3	G133p3_Br	pup	female	brain	CV	4007	G	A	3875	4	0.001	>1 DCS	somatic	8031	8	0.001	-	ND2	nonsyn	ti	protein coding	AGG	G>A
129-6	G133	G133p4	G133p4_M	pup	female	muscle	CV	4238	G	C	4122	5	0.0012	>1 DCS	somatic	16049	24	0.0015	-	ND2	nonsyn	tv	protein coding	CGC	G>C
129-6	G132	G132p8	G132p8_Br	pup	female	brain	CV	4406	G	A	3501	3	0.0009	>1 DCS	somatic	6906	3	0.0004	-	ND2	nonsyn	ti	protein coding	AGG	G>A
126-6	G140	G140p5	G140p5_Br	pup	female	brain	CV	4416	G	A	2442	2	0.0008	>1 DCS	somatic	5652	2	0.0004	-	ND2	nonsyn	ti	protein coding	GGA	G>A
126-6	G137	G137	G137_M	mother	female	muscle	CV	4517	C	T	2853	2	0.0007	>1 DCS	somatic	8435	3	0.0004	-	ND2	syn	ti	protein coding	TCT	C>T
126-6	G140	G140p1	G140p1_M	pup	male	muscle	CV	4540	T	C	4478	2	0.0005	>1 DCS	somatic	8639	3	0.0003	-	ND2	syn	ti	protein coding	TTA	T>C
126-6	G140	G140	G140_Oo2	mother	female	single oocyte	FS	4788	T	C	1084	4	0.0037	>1 DCS	germline	4414	10	0.0023	-	ND2	nonsyn	ti	protein coding	TTT	T>C
129-6	G132	G132p2	G132p2_M	pup	male	muscle	CV	5060	C	A	2785	2	0.0007	>1 DCS	somatic	6689	5	0.0007	-	TrnA	-	tv	tRNA	TCA	C>A
126-6	G140	G140p7	G140p7_M	pup	female	muscle	CV	5228	G	A	2232	7	0.0031	>1 DCS	somatic	10250	17	0.0017	-	TrnC	-	ti	tRNA	TGC	G>A
129-6	G132	G132p7	G132p7_Oo_pool	pup	female	oocyte pool	CV	5254	G	T	1520	2	0.0013	>1 DCS	germline	4923	3	0.0006	-	TrnC	-	tv	tRNA	AGA	G>T
129-6	G133	G133p3	G133p3_Oo3	pup	female	single oocyte	FS	5260	T	A	141	4	0.0284	>1 DCS	germline	307	12	0.0391	-	TrnY	-	tv	tRNA	CTG	T>A
129-6	G133	G133	G133_Oo5	mother	female	single oocyte	FS	5316	G	A	426	2	0.0047	>1 DCS	germline	858	2	0.0023	-	TrnY	-	ti	tRNA	AGC	G>A
126-6	G139	G139p1	G139p1_M	pup	female	muscle	CV	5537	T	A	1812	4	0.0022	>1 DCS	somatic	4823	9	0.0019	-	COX1	syn	tv	protein coding	TAA	T>A
126-6	G140	G140p7	G140p7_M	pup	female	muscle	CV	5574	G	A	2205	4	0.0018	>1 DCS	somatic	9588	10	0.001	-	COX1	nonsyn	ti	protein coding	TGT	G>A
129-6	G131	G131	G131_M	mother	female	muscle	CV	5592	G	A	1551	4	0.0026	>1 DCS	somatic	2779	9	0.0032	-	COX1	nonsyn	ti	protein coding	AGC	G>A
129-6	G132	G132p7	G132p7_Br	pup	female	brain	CV	5748	G	A	5452	2	0.0004	>1 DCS	somatic	11121	5	0.0004	-	COX1	nonsyn	ti	protein coding	AGC	G>A
126-6	G139	G139p1	G139p1_Oo_pool	pup	female	oocyte pool	CV	6123	G	A	666	3	0.0045	>1 DCS	germline	3197	3	0.0009	-	COX1	nonsyn	ti	protein coding	AGA	G>A
129-6	G132	G132p7	G132p7_Br	pup	female	brain	CV	6468	C	A	5281	2	0.0004	>1 DCS	somatic	10616	5	0.0005	-	COX1	nonsyn	tv	protein coding	TCT	C>A
129-6	G132	G132p7	G132p7_Br	pup	female	brain	CV	6676	G	A	5376	4	0.0007	>1 DCS	somatic	10810	8	0.0007	-	COX1	nonsyn	ti	protein coding	TGA	G>A
126-6	G140	G140p6	G140p6_Br	pup	female	brain	CV	7301	G	A	5005	2	0.0004	>1 DCS	somatic	14112	3	0.0004	-	COX2	nonsyn	ti	protein coding	CGT	CpG>CpA
129-6	G132	G132p5	G132p5_M	pup	female	muscle	CV	7633	G	A	1880	3	0.0016	>1 DCS	somatic	3541	4	0.0011	-	COX2	syn	ti	protein coding	TGC	G>A
129-6	G132	G132p3	G132p3_M	pup	female	muscle	CV	7642	C	T	1880	2	0.0011	>1 DCS	somatic	3317	2	0.0006	-	COX2	syn	ti	protein coding	TCC	C>T
126-6	G139	G139	G139_Oo2	mother	female	single oocyte	FS	7847	G	A	479	3	0.0063	>1 DCS	germline	1723	7	0.0041	-	ATP8	nonsyn	ti	protein coding	AGT	G>A
129-6	G133	G133	G133_Oo_pool	mother	female	oocyte pool	CV	7919	G	T	1621	2	0.0012	>1 DCS	germline	3668	2	0.0005	-	ATP8	nonsyn	tv	protein coding	AGA	G>T
126-6	G137	G137	G137_Oo3	mother	female	single oocyte	FS	8017	T	C	55	2	0.0364	>1 DCS	germline	179	3	0.0168	-	ATP6	nonsyn	ti	protein coding	ATT	T>C
129-6	G133	G133	G133_Oo1	mother	female	single oocyte	FS	8131	A	G	911	10	0.011	>1 DCS	germline	1357	22	0.0162	-	ATP6	nonsyn	ti	protein coding	AAC	A>G
129-6	G132	G132p3	G132p3_M	pup	female	muscle	CV	8221	T	C	2152	2	0.0009	>1 DCS	somatic	3836	3	0.0008	-	ATP6	nonsyn	ti	protein coding	ATC	T>C
126-6	G140	G140p6	G140p6_Oo2	pup	female	single oocyte	FS	8425	G	A	297	22	0.0741	>1 DCS	germline	1305	75	0.0575	-	ATP6	nonsyn	ti	protein coding	AGG	G>A
126-6	G137	G137p2	G137p2_Br	pup	female	brain	CV	8866	T	C	3948	2	0.0005	>1 DCS	somatic	10717	2	0.0002	-	COX3	nonsyn	ti	protein coding	ATC	T>C
129-6	G132	G132p1	G132p1_Br	pup	male	brain	CV	8876	A	G	1508	2	0.0013	>1 DCS	somatic	2557	2	0.0008	-	COX3	syn	ti	protein coding	AAG	A>G
129-6	G132	G132p5	G132p5_Oo_pool	pup	female	oocyte pool	CV	9131	C	A	2161	3	0.0014	>1 DCS	germline	4690	6	0.0013	-	COX3	nonsyn	tv	protein coding	TCC	C>A
126-6	G140	G140	G140_M	mother	female	muscle	CV	9178	G	A	3868	2	0.0005	>1 DCS	somatic	10567	5	0.0005	-	COX3	nonsyn	ti	protein coding	GGT	G>A
129-6	G132	G132p7	G132p7_Br	pup	female	brain	CV	9346	T	C	5135	5	0.001	>1 DCS	somatic	10939	8	0.0007	-	COX3	nonsyn	ti	protein coding	GTA	T>C
129-6	G133	G133p4	G133p4_M	pup	female	muscle	CV	9390	T	C	4100	4	0.001	>1 DCS	somatic	15128	11	0.0007	-	COX3	nonsyn	ti	protein coding	TTA	T>C
126-6	G140	G140p6	G140p6_M	pup	female	muscle	CV	9597	G	A	1993	2	0.001	>1 DCS	somatic	5016	2	0.0004	-	ND3	nonsyn	ti	protein coding	TGC	G>A
126-6	G136	G136	G136_Oo_pool	mother	female	oocyte pool	CV	9765	G	A	2067	2	0.001	>1 DCS	germline	5239	2	0.0004	-	ND3	nonsyn	ti	protein coding	AGC	G>A
129-6	G132	G132p6	G132p6_M	pup	female	muscle	CV	10199	A	G	1399	2	0.0014	>1 DCS	somatic	2519	2	0.0008	-	ND4	syn	ti	protein coding	TAC	A>G
126-6	G137	G137p2	G137p2_M	pup	female	muscle	CV	10516	T	C	2204	2	0.0009	>1 DCS	somatic	5266	2	0.0004	-	ND4	nonsyn	ti	protein coding	ATA	T>C
129-6	G132	G132p9	G132p9_M	pup	female	muscle	CV	10578	A	G	1282	2	0.0016	>1 DCS	somatic	2486	2	0.0008	-	ND4	nonsyn	ti	protein coding	GAA	A>G
129-6	G133	G133	G133_Oo_pool	mother	female	oocyte pool	CV	10631	C	A	1542	2	0.0013	>1 DCS	germline	3478	4	0.0012	-	ND4	nonsyn	tv	protein coding	TCG	C>A
126-6	G139	G139	G139_M	mother	female	muscle	CV	11142	C	A	5457	2	0.0004	>1 DCS	somatic	17916	3	0.0002	-	ND4	nonsyn	tv	protein coding	CCT	C>A
129-6	G131	G131p2	G131p2_M	pup	male	muscle	CV	11160	T	C	2476	2	0.0008	>1 DCS	somatic	4470	2	0.0004	-	ND4	nonsyn	ti	protein coding	CTC	T>C
126-6	G137	G137p1	G137p1_Br	pup	male	brain	CV	11203	G	T	3456	2	0.0006	>1 DCS	somatic	6506	3	0.0005	-	ND4	nonsyn	tv	protein coding	CGA	G>T
126-6	G140	G140p1	G140p1_Br	pup	male	brain	CV	11619	G	A	4799	3	0.0006	>1 DCS	somatic	9858	5	0.0005	-	TrnS2	-	ti	tRNA	AGA	G>A
129-6	G131	G131	G131_Br	mother	female	brain	CV	12192	T	A	1976	3	0.0015	>1 DCS	somatic	3700	9	0.0024	-	ND5	nonsyn	tv	protein coding	ATC	T>A
129-6	G131	G131p2	G131p2_Br	pup	male	brain	CV	12240	G	A	1662	3	0.0018	>1 DCS	somatic	3281	3	0.0009	-	ND5	nonsyn	ti	protein coding	TGC	G>A
129-6	G131	G131	G131_Oo3	mother	female	single oocyte	FS	12283	G	A	230	5	0.0217	>1 DCS	germline	502	6	0.012	-	ND5	nonsyn	ti	protein coding	GGA	G>A
126-6	G136	G136	G136_Oo_pool	mother	female	oocyte pool	CV	12439	T	C	2651	3	0.0011	>1 DCS	germline	6431	5	0.0008	-	ND5	nonsyn	ti	protein coding	CTA	T>C
129-6	G132	G132p9	G132p9_Oo_pool	pup	female	oocyte pool	CV	12504	G	A	3222	2	0.0006	>1 DCS	germline	9474	3	0.0003	-	ND5	nonsyn	ti	protein coding	TGC	G>A
126-6	G139	G139	G139_Br	mother	female	brain	CV	12607	C	A	3467	2	0.0006	>1 DCS	somatic	12747	1	0.0001	-	ND5	nonsyn	tv	protein coding	GCT	C>A
126-6	G137	G137p1	G137p1_M	pup	male	muscle	CV	12681	A	G	983	2	0.002	>1 DCS	somatic	1704	2	0.0012	-	ND5	nonsyn	ti	protein coding	AAT	A>G
126-6	G139	G139	G139_Oo4	mother	female	single oocyte	FS	12994	T	C	1278	2	0.0016	>1 DCS	germline	2401	2	0.0008	-	ND5	nonsyn	ti	protein coding	ATA	T>C
126-6	G139	G139	G139_Oo2	mother	female	single oocyte	FS	13012	T	C	542	3	0.0055	>1 DCS	germline	2044	10	0.0049	-	ND5	nonsyn	ti	protein coding	ATA	T>C
126-6	G136	G136	G136_Oo4	mother	female	single oocyte	FS	13012	T	C	50	2	0.04	>1 DCS	germline	256	5	0.0195	-	ND5	nonsyn	ti	protein coding	ATA	T>C
126-6	G140	G140p1	G140p1_M	pup	male	muscle	CV	13055	C	T	4297	2	0.0005	>1 DCS	somatic	8195	2	0.0002	-	ND5	syn	ti	protein coding	CCC	C>T
129-6	G133	G133p3	G133p3_Br	pup	female	brain	CV	13145	C	T	4125	3	0.0007	>1 DCS	somatic	8187	3	0.0004	-	ND5	syn	ti	protein coding	TCT	C>T
129-6	G133	G133p3	G133p3_M	pup	female	muscle	CV	13300	C	T	3913	2	0.0005	>1 DCS	somatic	12072	9	0.0007	-	ND5	nonsyn	ti	protein coding	TCA	C>T
126-6	G137	G137	G137_Oo4	mother	female	single oocyte	FS	13345	G	A	1381	2	0.0015	>1 DCS	germline	2689	3	0.0011	-	ND5	nonsyn	ti	protein coding	CGC	CpG>CpA
129-6	G132	G132p5	G132p5_Oo_pool	pup	female	oocyte pool	CV	13386	T	C	1842	3	0.0016	>1 DCS	germline	5595	7	0.0013	-	ND5	nonsyn	ti	protein coding	ATC	T>C
126-6	G136	G136	G136_Oo3	mother	female	single oocyte	FS	13649	A	G	570	2	0.0035	>1 DCS	germline	2283	2	0.0009	-	ND6	syn	ti	protein coding	TAC	A>G
126-6	G140	G140	G140_Oo3	mother	female	single oocyte	FS	13795	T	C	666	19	0.0285	>1 DCS	germline	1437	38	0.0264	-	ND6	syn	ti	protein coding	CTA	T>C
129-6	G133	G133	G133_Oo1	mother	female	single oocyte	FS	13984	A	G	878	4	0.0046	>1 DCS	germline	1824	5	0.0027	-	ND6	syn	ti	protein coding	AAC	A>G
129-6	G133	G133p4	G133p4_M	pup	female	muscle	CV	14042	G	A	4605	3	0.0007	>1 DCS	somatic	15792	5	0.0003	-	ND6	syn	ti	protein coding	TGA	G>A
126-6	G136	G136	G136_Oo6	mother	female	single oocyte	FS	14139	C	A	824	12	0.0146	>1 DCS	germline	1531	22	0.0144	-	TrnE	-	tv	tRNA	ACA	C>A
126-6	G140	G140p1	G140p1_Br	pup	male	brain	CV	14158	G	A	5067	2	0.0004	>1 DCS	somatic	10384	4	0.0004	-	CYTB	nonsyn	ti	protein coding	CGA	CpG>CpA
126-6	G140	G140p1	G140p1_M	pup	male	muscle	CV	14215	C	A	4353	2	0.0005	>1 DCS	somatic	8243	4	0.0005	-	CYTB	nonsyn	tv	protein coding	CCA	C>A
129-6	G133	G133p3	G133p3_Br	pup	female	brain	CV	14230	C	T	4901	4	0.0008	>1 DCS	somatic	9399	6	0.0006	-	CYTB	nonsyn	ti	protein coding	TCA	C>T
126-6	G140	G140p6	G140p6_Oo_pool	pup	female	oocyte pool	CV	14354	T	C	1049	1	0.001	>1 DCS	germline	2814	4	0.0014	-	CYTB	syn	ti	protein coding	GTC	T>C
126-6	G137	G137p5	G137p5_M	pup	female	muscle	CV	14490	G	A	3273	3	0.0009	>1 DCS	somatic	8123	13	0.0016	-	CYTB	nonsyn	ti	protein coding	TGG	G>A
129-6	G134	G134	G134_Oo1	mother	female	single oocyte	CV	14508	G	A	915	3	0.0033	>1 DCS	germline	2293	6	0.0026	-	CYTB	nonsyn	ti	protein coding	CGC	CpG>CpA
129-6	G132	G132p6	G132p6_Oo_pool	pup	female	oocyte pool	CV	14655	G	A	2105	3	0.0014	>1 DCS	germline	4885	8	0.0016	-	CYTB	nonsyn	ti	protein coding	AGA	G>A
129-6	G132	G132p5	G132p5_Oo_pool	pup	female	oocyte pool	CV	14674	G	A	2186	2	0.0009	>1 DCS	germline	5468	5	0.0009	-	CYTB	nonsyn	ti	protein coding	CGA	CpG>CpA
126-6	G140	G140	G140_Oo2	mother	female	single oocyte	FS	14852	C	A	1169	7	0.006	>1 DCS	germline	4572	18	0.0039	-	CYTB	nonsyn	tv	protein coding	TCT	C>A
129-6	G132	G132p5	G132p5_Oo_pool	pup	female	oocyte pool	CV	15021	G	A	2101	3	0.0014	>1 DCS	germline	5403	9	0.0017	-	CYTB	nonsyn	ti	protein coding	AGC	G>A
129-6	G132	G132p2	G132p2_M	pup	male	muscle	CV	15285	C	A	2957	2	0.0007	>1 DCS	somatic	6812	5	0.0007	-	CYTB	nonsyn	tv	protein coding	TCC	C>A
126-6	G137	G137	G137_M	mother	female	muscle	CV	15290	T	C	2866	2	0.0007	>1 DCS	somatic	8469	2	0.0002	-	TrnT	-	ti	tRNA	GTC	T>C
129-6	G133	G133p3	G133p3_M	pup	female	muscle	CV	15298	G	A	4587	2	0.0004	>1 DCS	somatic	15054	4	0.0003	-	TrnT	-	ti	tRNA	AGT	G>A
126-6	G137	G137p4	G137p4_Br	pup	male	brain	CV	15485	C	T	2911	3	0.001	>1 DCS	somatic	5816	4	0.0007	-	D-loop	-	ti	D-loop	CCC	C>T
129-6	G133	G133p2	G133p2_M	pup	male	muscle	CV	15519	T	C	966	2	0.0021	>1 DCS	somatic	1637	2	0.0012	-	D-loop	-	ti	D-loop	TTC	T>C
129-6	G132	G132	G132_M	mother	female	muscle	CV	15524	T	C	3133	2	0.0006	>1 DCS	somatic	7276	2	0.0003	-	D-loop	-	ti	D-loop	GTC	T>C
129-6	G133	G133p3	G133p3_M	pup	female	muscle	CV	15528	A	G	4554	3	0.0007	>1 DCS	somatic	14921	15	0.001	-	D-loop	-	ti	D-loop	TAA	A>G
129-6	G133	G133p3	G133p3_Br	pup	female	brain	CV	15552	T	C	4554	2	0.0004	>1 DCS	somatic	8768	5	0.0006	-	D-loop	-	ti	D-loop	ATA	T>C
129-6	G132	G132p7	G132p7_Oo_pool	pup	female	oocyte pool	CV	15566	A	G	1306	4	0.0031	>1 DCS	germline	4139	9	0.0022	-	D-loop	-	ti	D-loop	AAT	A>G
129-6	G133	G133p3	G133p3_Br	pup	female	brain	CV	15581	C	T	4602	3	0.0007	>1 DCS	somatic	8827	5	0.0006	-	D-loop	-	ti	D-loop	ACA	C>T
126-6	G140	G140	G140_M	mother	female	muscle	CV	15619	G	A	3546	3	0.0009	>1 DCS	somatic	9710	5	0.0005	-	D-loop	-	ti	D-loop	TGA	G>A
126-6	G139	G139	G139_Br	mother	female	brain	CV	15679	G	A	3729	2	0.0005	>1 DCS	somatic	14244	7	0.0005	-	D-loop	-	ti	D-loop	GGT	G>A
126-6	G140	G140	G140_M	mother	female	muscle	CV	15742	C	T	3339	2	0.0006	>1 DCS	somatic	9404	2	0.0002	-	D-loop	-	ti	D-loop	TCC	C>T
129-6	G131	G131	G131_Br	mother	female	brain	CV	15742	C	T	2005	2	0.001	>1 DCS	somatic	3745	2	0.0005	-	D-loop	-	ti	D-loop	TCC	C>T
126-6	G140	G140	G140_M	mother	female	muscle	CV	15827	C	T	3155	2	0.0006	>1 DCS	somatic	9112	2	0.0002	-	D-loop	-	ti	D-loop	GCC	C>T
129-6	G133	G133	G133_M	mother	female	muscle	CV	15833	C	T	2505	2	0.0008	>1 DCS	somatic	6154	2	0.0003	-	D-loop	-	ti	D-loop	ACG	CpG>TpG
126-6	G140	G140	G140_Oo_pool	mother	female	oocyte pool	CV	15930	C	T	252	4	0.0159	>1 DCS	germline	1363	24	0.0176	-	D-loop	-	ti	D-loop	GCC	C>T
129-6	G132	G132p5	G132p5_Oo1	pup	female	single oocyte	FS	15999	G	A	355	3	0.0085	>1 DCS	germline	755	4	0.0053	-	D-loop	-	ti	D-loop	AGA	G>A
126-6	G139	G139	G139_Oo4	mother	female	single oocyte	FS	16067	T	C	1192	2	0.0017	>1 DCS	germline	2288	2	0.0009	-	D-loop	-	ti	D-loop	CTC	T>C
126-6	G140	G140p5	G140p5_Br	pup	female	brain	CV	16165	C	A	2105	2	0.001	>1 DCS	somatic	5245	2	0.0004	-	D-loop	-	tv	D-loop	TCA	C>A
G129	G133	G133p3	G133p3_Br	pup	female	brain	CV	49	A	T	2689	2	0.0007	both somatic tissues	somatic	8136	2	0.0002	-	TrnF	-	tv	tRNA	GAT	A>T
G129	G133	G133p3	G133p3_M	pup	female	muscle	CV	49	A	T	3523	4	0.0011	both somatic tissues	somatic	11368	14	0.0012	-	TrnF	-	tv	tRNA	GAT	A>T
G126	G139	G139	G139_Br	mother	female	brain	CV	101	G	A	3203	1	0.0003	both somatic tissues	somatic	11732	1	0.0001	-	mt-Rnr1	-	ti	rRNA	AGA	G>A
G126	G139	G139	G139_M	mother	female	muscle	CV	101	G	A	3721	3	0.0008	both somatic tissues	somatic	13412	12	0.0009	-	mt-Rnr1	-	ti	rRNA	AGA	G>A
G129	G133	G133p2	G133p2_Br	pup	male	brain	CV	318	G	A	2032	2	0.001	both somatic tissues	somatic	4213	3	0.0007	-	mt-Rnr1	-	ti	rRNA	CGC	CpG>CpA
G129	G133	G133p2	G133p2_M	pup	male	muscle	CV	318	G	A	802	1	0.0013	both somatic tissues	somatic	1359	1	0.0007	-	mt-Rnr1	-	ti	rRNA	CGC	CpG>CpA
G129	G132	G132p9	G132p9_Br	pup	female	brain	CV	635	C	A	960	1	0.001	both somatic tissues	somatic	1681	2	0.0012	-	mt-Rnr1	-	tv	rRNA	TCG	C>A
G129	G132	G132p9	G132p9_M	pup	female	muscle	CV	635	C	A	1170	5	0.0043	both somatic tissues	somatic	2314	8	0.0035	-	mt-Rnr1	-	tv	rRNA	TCG	C>A
G126	G136	G136	G136_Br	mother	female	brain	CV	1606	G	A	2511	4	0.0016	both somatic tissues	somatic	8144	16	0.002	-	mt-Rnr2	-	ti	rRNA	AGG	G>A
G126	G136	G136	G136_M	mother	female	muscle	CV	1606	G	A	916	5	0.0055	both somatic tissues	somatic	2941	16	0.0054	-	mt-Rnr2	-	ti	rRNA	AGG	G>A
G126	G136	G136	G136_Li	mother	female	liver	CV	1606	G	A	5736	6	0.0011	both somatic tissues	somatic	12519	30	0.0024	-	mt-Rnr2	-	ti	rRNA	AGG	G>A
G129	G132	G132p6	G132p6_Br	pup	female	brain	CV	1709	C	A	1225	1	0.0008	both somatic tissues	somatic	2546	2	0.0008	-	mt-Rnr2	-	tv	rRNA	TCT	C>A
G129	G132	G132p6	G132p6_M	pup	female	muscle	CV	1709	C	A	1438	1	0.0007	both somatic tissues	somatic	2660	2	0.0008	-	mt-Rnr2	-	tv	rRNA	TCT	C>A
G126	G139	G139	G139_Br	mother	female	brain	CV	2207	A	G	3207	2	0.0006	both somatic tissues	somatic	12429	4	0.0003	-	mt-Rnr2	-	ti	rRNA	AAA	A>G
G126	G139	G139	G139_M	mother	female	muscle	CV	2207	A	G	3841	2	0.0005	both somatic tissues	somatic	14546	8	0.0005	-	mt-Rnr2	-	ti	rRNA	AAA	A>G
G129	G132	G132	G132_Br	mother	female	brain	CV	2298	G	A	806	2	0.0025	both somatic tissues	somatic	1716	3	0.0017	-	mt-Rnr2	-	ti	rRNA	AGA	G>A
G129	G132	G132	G132_M	mother	female	muscle	CV	2298	G	A	2589	8	0.0031	both somatic tissues	somatic	6012	14	0.0023	-	mt-Rnr2	-	ti	rRNA	AGA	G>A
G129	G132	G132	G132_Br	mother	female	brain	CV	3877	T	C	733	2	0.0027	both somatic tissues	somatic	1640	4	0.0024	-	TrnM	-	ti	tRNA	ATA	T>C
G129	G132	G132	G132_M	mother	female	muscle	CV	3877	T	C	2555	16	0.0063	both somatic tissues	somatic	5972	35	0.0059	-	TrnM	-	ti	tRNA	ATA	T>C
G126	G140	G140p6	G140p6_Br	pup	female	brain	CV	4130	G	A	4336	1	0.0002	both somatic tissues	somatic	13231	9	0.0007	-	ND2	nonsyn	ti	protein coding	GGC	G>A
G126	G140	G140p6	G140p6_M	pup	female	muscle	CV	4130	G	A	2078	1	0.0005	both somatic tissues	somatic	5054	5	0.001	-	ND2	nonsyn	ti	protein coding	GGC	G>A
G126	G140	G140p6	G140p6_Li	pup	female	liver	CV	4130	G	A	5641	9	0.0016	both somatic tissues	somatic	14427	22	0.0015	-	ND2	nonsyn	ti	protein coding	GGC	G>A
G126	G139	G139p2	G139p2_Br	pup	female	brain	CV	4418	G	A	1189	2	0.0017	both somatic tissues	somatic	3179	6	0.0019	-	ND2	nonsyn	ti	protein coding	AGG	G>A
G126	G139	G139p2	G139p2_M	pup	female	muscle	CV	4418	G	A	1279	2	0.0016	both somatic tissues	somatic	3870	4	0.001	-	ND2	nonsyn	ti	protein coding	AGG	G>A
G129	G132	G132p2	G132p2_Br	pup	male	brain	CV	4671	G	A	2451	1	0.0004	both somatic tissues	somatic	5070	1	0.0002	-	ND2	nonsyn	ti	protein coding	GGC	G>A
G129	G132	G132p2	G132p2_M	pup	male	muscle	CV	4671	G	A	3147	1	0.0003	both somatic tissues	somatic	6905	1	0.0001	-	ND2	nonsyn	ti	protein coding	GGC	G>A
G126	G140	G140p6	G140p6_Br	pup	female	brain	CV	4927	C	T	5079	10	0.002	both somatic tissues	somatic	14418	34	0.0024	-	ND2	syn	ti	protein coding	CCC	C>T
G126	G140	G140p6	G140p6_M	pup	female	muscle	CV	4927	C	T	2254	6	0.0027	both somatic tissues	somatic	5532	16	0.0029	-	ND2	syn	ti	protein coding	CCC	C>T
G129	G132	G132p1	G132p1_Br	pup	male	brain	CV	5496	A	G	1385	17	0.0123	both somatic tissues	somatic	2376	29	0.0122	-	COX1	nonsyn	ti	protein coding	TAT	A>G
G129	G132	G132p1	G132p1_M	pup	male	muscle	CV	5496	A	G	1425	14	0.0098	both somatic tissues	somatic	2559	22	0.0086	-	COX1	nonsyn	ti	protein coding	TAT	A>G
G129	G133	G133p4	G133p4_Br	pup	female	brain	CV	6159	A	G	2914	2	0.0007	both somatic tissues	somatic	6868	8	0.0012	-	COX1	nonsyn	ti	protein coding	AAT	A>G
G129	G133	G133p4	G133p4_M	pup	female	muscle	CV	6159	A	G	4195	5	0.0012	both somatic tissues	somatic	15459	14	0.0009	-	COX1	nonsyn	ti	protein coding	AAT	A>G
G129	G131	G131p1	G131p1_Br	pup	male	brain	CV	6861	A	G	913	1	0.0011	both somatic tissues	somatic	1902	1	0.0005	-	COX1	nonsyn	ti	protein coding	AAA	A>G
G129	G131	G131p1	G131p1_M	pup	male	muscle	CV	6861	A	G	1506	4	0.0027	both somatic tissues	somatic	2562	4	0.0016	-	COX1	nonsyn	ti	protein coding	AAA	A>G
G126	G140	G140	G140_Br	mother	female	brain	CV	7103	G	A	3586	1	0.0003	both somatic tissues	somatic	14690	1	0.0001	-	COX2	nonsyn	ti	protein coding	TGT	G>A
G126	G140	G140	G140_M	mother	female	muscle	CV	7103	G	A	3733	1	0.0003	both somatic tissues	somatic	10410	2	0.0002	-	COX2	nonsyn	ti	protein coding	TGT	G>A
G129	G133	G133p2	G133p2_Br	pup	male	brain	CV	7213	T	A	2758	2	0.0007	both somatic tissues	somatic	5529	2	0.0004	-	COX2	nonsyn	tv	protein coding	TTC	T>A
G129	G133	G133p2	G133p2_M	pup	male	muscle	CV	7213	T	A	1006	1	0.001	both somatic tissues	somatic	1638	1	0.0006	-	COX2	nonsyn	tv	protein coding	TTC	T>A
G126	G137	G137	G137_Br	mother	female	brain	CV	7626	G	A	1606	1	0.0006	both somatic tissues	somatic	4886	1	0.0002	-	COX2	nonsyn	ti	protein coding	AGC	G>A
G126	G137	G137	G137_M	mother	female	muscle	CV	7626	G	A	2637	2	0.0008	both somatic tissues	somatic	7676	4	0.0005	-	COX2	nonsyn	ti	protein coding	AGC	G>A
G126	G137	G137p5	G137p5_Br	pup	female	brain	CV	8045	A	G	3087	4	0.0013	both somatic tissues	somatic	9281	9	0.001	-	ATP6	nonsyn	ti	protein coding	AAC	A>G
G126	G137	G137p5	G137p5_M	pup	female	muscle	CV	8045	A	G	3410	3	0.0009	both somatic tissues	somatic	8344	6	0.0007	-	ATP6	nonsyn	ti	protein coding	AAC	A>G
G126	G137	G137p5	G137p5_Li	pup	female	liver	CV	8045	A	G	4219	4	0.001	both somatic tissues	somatic	7154	8	0.0011	-	ATP6	nonsyn	ti	protein coding	AAC	A>G
G126	G140	G140p1	G140p1_Br	pup	male	brain	CV	8221	T	C	5299	1	0.0002	both somatic tissues	somatic	9886	3	0.0003	-	ATP6	nonsyn	ti	protein coding	ATC	T>C
G126	G140	G140p1	G140p1_M	pup	male	muscle	CV	8221	T	C	4931	1	0.0002	both somatic tissues	somatic	9547	1	0.0001	-	ATP6	nonsyn	ti	protein coding	ATC	T>C
G129	G133	G133p4	G133p4_Br	pup	female	brain	CV	8276	T	C	2962	2	0.0007	both somatic tissues	somatic	6627	4	0.0006	-	ATP6	nonsyn	ti	protein coding	TTC	T>C
G129	G133	G133p4	G133p4_M	pup	female	muscle	CV	8276	T	C	4334	2	0.0005	both somatic tissues	somatic	16122	9	0.0006	-	ATP6	nonsyn	ti	protein coding	TTC	T>C
G126	G137	G137p1	G137p1_Br	pup	male	brain	CV	8491	G	A	3537	2	0.0006	both somatic tissues	somatic	6700	2	0.0003	-	ATP6	nonsyn	ti	protein coding	AGC	G>A
G126	G137	G137p1	G137p1_M	pup	male	muscle	CV	8491	G	A	1179	1	0.0009	both somatic tissues	somatic	2052	3	0.0015	-	ATP6	nonsyn	ti	protein coding	AGC	G>A
G126	G139	G139p2	G139p2_Br	pup	female	brain	CV	9355	T	C	1237	3	0.0024	both somatic tissues	somatic	3422	4	0.0012	-	COX3	nonsyn	ti	protein coding	CTT	T>C
G126	G139	G139p2	G139p2_M	pup	female	muscle	CV	9355	T	C	1352	1	0.0007	both somatic tissues	somatic	4194	3	0.0007	-	COX3	nonsyn	ti	protein coding	CTT	T>C
G126	G139	G139	G139_Br	mother	female	brain	CV	10081	T	C	3431	6	0.0018	both somatic tissues	somatic	12627	10	0.0008	-	ND4L	nonsyn	ti	protein coding	CTG	T>C
G126	G139	G139	G139_M	mother	female	muscle	CV	10081	T	C	4237	10	0.0024	both somatic tissues	somatic	14499	51	0.0035	-	ND4L	nonsyn	ti	protein coding	CTG	T>C
G129	G131	G131p3	G131p3_Br	pup	female	brain	CV	10182	C	A	2544	4	0.0016	both somatic tissues	somatic	6179	16	0.0026	-	ND4	nonsyn	tv	protein coding	TCT	C>A
G129	G131	G131p3	G131p3_M	pup	female	muscle	CV	10182	C	A	2537	6	0.0024	both somatic tissues	somatic	5676	11	0.0019	-	ND4	nonsyn	tv	protein coding	TCT	C>A
G126	G140	G140p7	G140p7_Br	pup	female	brain	CV	10450	A	T	1476	2	0.0014	both somatic tissues	somatic	4110	8	0.0019	-	ND4	nonsyn	tv	protein coding	TAC	A>T
G126	G140	G140p7	G140p7_M	pup	female	muscle	CV	10450	A	T	2260	8	0.0035	both somatic tissues	somatic	9674	25	0.0026	-	ND4	nonsyn	tv	protein coding	TAC	A>T
G129	G133	G133	G133_Br	mother	female	brain	CV	10639	T	C	1966	1	0.0005	both somatic tissues	somatic	3803	2	0.0005	-	ND4	nonsyn	ti	protein coding	ATT	T>C
G129	G133	G133	G133_M	mother	female	muscle	CV	10639	T	C	3036	2	0.0007	both somatic tissues	somatic	7063	8	0.0011	-	ND4	nonsyn	ti	protein coding	ATT	T>C
G129	G133	G133	G133_Br	mother	female	brain	CV	10709	C	A	1966	2	0.001	both somatic tissues	somatic	3819	3	0.0008	-	ND4	nonsyn	tv	protein coding	TCA	C>A
G129	G133	G133	G133_M	mother	female	muscle	CV	10709	C	A	3431	1	0.0003	both somatic tissues	somatic	7254	4	0.0006	-	ND4	nonsyn	tv	protein coding	TCA	C>A
G129	G132	G132p2	G132p2_Br	pup	male	brain	CV	10801	T	C	2470	1	0.0004	both somatic tissues	somatic	4800	10	0.0021	-	ND4	nonsyn	ti	protein coding	GTT	T>C
G129	G132	G132p2	G132p2_M	pup	male	muscle	CV	10801	T	C	2931	22	0.0075	both somatic tissues	somatic	6519	48	0.0074	-	ND4	nonsyn	ti	protein coding	GTT	T>C
G126	G137	G137p5	G137p5_Br	pup	female	brain	CV	11148	T	C	3333	6	0.0018	both somatic tissues	somatic	9676	25	0.0026	-	ND4	nonsyn	ti	protein coding	CTG	T>C
G126	G137	G137p5	G137p5_M	pup	female	muscle	CV	11148	T	C	3339	18	0.0054	both somatic tissues	somatic	8569	50	0.0058	-	ND4	nonsyn	ti	protein coding	CTG	T>C
G126	G137	G137p5	G137p5_Li	pup	female	liver	CV	11148	T	C	4194	11	0.0026	both somatic tissues	somatic	7111	18	0.0025	-	ND4	nonsyn	ti	protein coding	CTG	T>C
G126	G139	G139p2	G139p2_Br	pup	female	brain	CV	11571	G	A	1281	3	0.0023	both somatic tissues	somatic	3551	14	0.0039	-	TrnH	-	ti	tRNA	AGA	G>A
G126	G139	G139p2	G139p2_M	pup	female	muscle	CV	11571	G	A	1532	4	0.0026	both somatic tissues	somatic	4376	19	0.0043	-	TrnH	-	ti	tRNA	AGA	G>A
G126	G139	G139p2	G139p2_Li	pup	female	liver	CV	11571	G	A	1266	3	0.0024	both somatic tissues	somatic	2833	7	0.0025	-	TrnH	-	ti	tRNA	AGA	G>A
G126	G139	G139	G139_Br	mother	female	brain	CV	11632	G	A	4253	1	0.0002	both somatic tissues	somatic	14602	1	0.0001	-	TrnS2	-	ti	tRNA	TGC	G>A
G126	G139	G139	G139_M	mother	female	muscle	CV	11632	G	A	5271	1	0.0002	both somatic tissues	somatic	16745	1	0.0001	-	TrnS2	-	ti	tRNA	TGC	G>A
G129	G133	G133	G133_Br	mother	female	brain	CV	11721	G	A	1935	1	0.0005	both somatic tissues	somatic	3882	1	0.0003	-	TrnL2	-	ti	tRNA	GGT	G>A
G129	G133	G133	G133_M	mother	female	muscle	CV	11721	G	A	2929	2	0.0007	both somatic tissues	somatic	6747	2	0.0003	-	TrnL2	-	ti	tRNA	GGT	G>A
G129	G133	G133	G133_Br	mother	female	brain	CV	12024	T	C	1937	1	0.0005	both somatic tissues	somatic	3861	2	0.0005	-	ND5	nonsyn	ti	protein coding	TTT	T>C
G129	G133	G133	G133_M	mother	female	muscle	CV	12024	T	C	2916	4	0.0014	both somatic tissues	somatic	6921	8	0.0012	-	ND5	nonsyn	ti	protein coding	TTT	T>C
G126	G140	G140	G140_Br	mother	female	brain	CV	12283	G	A	3184	1	0.0003	both somatic tissues	somatic	13616	1	0.0001	-	ND5	nonsyn	ti	protein coding	GGA	G>A
G126	G140	G140	G140_M	mother	female	muscle	CV	12283	G	A	3264	1	0.0003	both somatic tissues	somatic	9278	1	0.0001	-	ND5	nonsyn	ti	protein coding	GGA	G>A
G129	G133	G133	G133_Br	mother	female	brain	CV	12474	G	A	1962	1	0.0005	both somatic tissues	somatic	3891	1	0.0003	-	ND5	nonsyn	ti	protein coding	AGC	G>A
G129	G133	G133	G133_M	mother	female	muscle	CV	12474	G	A	2501	1	0.0004	both somatic tissues	somatic	5881	2	0.0003	-	ND5	nonsyn	ti	protein coding	AGC	G>A
G126	G137	G137p5	G137p5_Br	pup	female	brain	CV	12786	A	G	2697	5	0.0019	both somatic tissues	somatic	7959	14	0.0018	-	ND5	nonsyn	ti	protein coding	TAG	A>G
G126	G137	G137p5	G137p5_Li	pup	female	liver	CV	12786	A	G	3960	5	0.0013	both somatic tissues	somatic	6822	7	0.001	-	ND5	nonsyn	ti	protein coding	TAG	A>G
G126	G137	G137p5	G137p5_M	pup	female	muscle	CV	12786	A	G	3098	1	0.0003	both somatic tissues	somatic	7780	3	0.0004	-	ND5	nonsyn	ti	protein coding	TAG	A>G
G129	G132	G132p4	G132p4_Br	pup	female	brain	CV	12933	G	A	1848	2	0.0011	both somatic tissues	somatic	3682	5	0.0014	-	ND5	nonsyn	ti	protein coding	AGC	G>A
G129	G132	G132p4	G132p4_M	pup	female	muscle	CV	12933	G	A	1466	3	0.0021	both somatic tissues	somatic	4266	9	0.0021	-	ND5	nonsyn	ti	protein coding	AGC	G>A
G126	G140	G140	G140_Br	mother	female	brain	CV	13850	G	A	2917	1	0.0003	both somatic tissues	somatic	13230	1	0.0001	-	ND6	syn	ti	protein coding	AGC	G>A
G126	G140	G140	G140_M	mother	female	muscle	CV	13850	G	A	3186	1	0.0003	both somatic tissues	somatic	9340	1	0.0001	-	ND6	syn	ti	protein coding	AGC	G>A
G126	G139	G139	G139_Br	mother	female	brain	CV	14422	G	A	3914	1	0.0003	both somatic tissues	somatic	14864	2	0.0001	-	CYTB	nonsyn	ti	protein coding	TGC	G>A
G126	G139	G139	G139_M	mother	female	muscle	CV	14422	G	A	4943	1	0.0002	both somatic tissues	somatic	17110	1	0.0001	-	CYTB	nonsyn	ti	protein coding	TGC	G>A
G126	G137	G137p5	G137p5_Br	pup	female	brain	CV	14736	C	T	2871	1	0.0004	both somatic tissues	somatic	8965	6	0.0007	-	CYTB	nonsyn	ti	protein coding	CCT	C>T
G126	G137	G137p5	G137p5_M	pup	female	muscle	CV	14736	C	T	3172	2	0.0006	both somatic tissues	somatic	7841	2	0.0003	-	CYTB	nonsyn	ti	protein coding	CCT	C>T
G126	G137	G137p5	G137p5_Li	pup	female	liver	CV	14736	C	T	3868	5	0.0013	both somatic tissues	somatic	6700	8	0.0012	-	CYTB	nonsyn	ti	protein coding	CCT	C>T
G126	G140	G140	G140_Br	mother	female	brain	CV	15462	T	C	3544	1	0.0003	both somatic tissues	somatic	14442	1	0.0001	-	D-loop	-	ti	D-loop	ATA	T>C
G126	G140	G140	G140_M	mother	female	muscle	CV	15462	T	C	3686	1	0.0003	both somatic tissues	somatic	10264	1	0.0001	-	D-loop	-	ti	D-loop	ATA	T>C
G129	G133	G133p4	G133p4_Br	pup	female	brain	CV	15505	A	G	2827	1	0.0004	both somatic tissues	somatic	6687	4	0.0006	-	D-loop	-	ti	D-loop	CAT	A>G
G129	G133	G133p4	G133p4_M	pup	female	muscle	CV	15505	A	G	3930	4	0.001	both somatic tissues	somatic	15511	18	0.0012	-	D-loop	-	ti	D-loop	CAT	A>G
G129	G132	G132p1	G132p1_Br	pup	male	brain	CV	15521	A	G	1447	11	0.0076	both somatic tissues	somatic	2603	24	0.0092	-	D-loop	-	ti	D-loop	CAG	A>G
G129	G132	G132p1	G132p1_M	pup	male	muscle	CV	15521	A	G	1703	15	0.0088	both somatic tissues	somatic	2992	28	0.0094	-	D-loop	-	ti	D-loop	CAG	A>G
G126	G139	G139p2	G139p2_Br	pup	female	brain	CV	15524	T	C	1239	2	0.0016	both somatic tissues	somatic	3358	2	0.0006	-	D-loop	-	ti	D-loop	GTC	T>C
G126	G139	G139p2	G139p2_M	pup	female	muscle	CV	15524	T	C	1442	2	0.0014	both somatic tissues	somatic	4194	2	0.0005	-	D-loop	-	ti	D-loop	GTC	T>C
G129	G133	G133	G133_Br	mother	female	brain	CV	15660	C	T	1781	1	0.0006	both somatic tissues	somatic	3551	1	0.0003	-	D-loop	-	ti	D-loop	ACT	C>T
G129	G133	G133	G133_M	mother	female	muscle	CV	15660	C	T	2822	1	0.0004	both somatic tissues	somatic	6620	2	0.0003	-	D-loop	-	ti	D-loop	ACT	C>T
G126	G137	G137p2	G137p2_Br	pup	female	brain	CV	15666	C	T	3568	1	0.0003	both somatic tissues	somatic	10307	2	0.0002	-	D-loop	-	ti	D-loop	CCC	C>T
G126	G137	G137p2	G137p2_M	pup	female	muscle	CV	15666	C	T	2185	1	0.0005	both somatic tissues	somatic	5504	2	0.0004	-	D-loop	-	ti	D-loop	CCC	C>T
G129	G132	G132p8	G132p8_Br	pup	female	brain	CV	15667	C	T	3455	1	0.0003	both somatic tissues	somatic	6888	4	0.0006	-	D-loop	-	ti	D-loop	CCT	C>T
G129	G132	G132p8	G132p8_M	pup	female	muscle	CV	15667	C	T	1748	2	0.0011	both somatic tissues	somatic	3892	6	0.0015	-	D-loop	-	ti	D-loop	CCT	C>T
G129	G133	G133	G133_Br	mother	female	brain	CV	15689	C	T	1787	1	0.0006	both somatic tissues	somatic	3601	1	0.0003	-	D-loop	-	ti	D-loop	TCT	C>T
G129	G133	G133	G133_M	mother	female	muscle	CV	15689	C	T	2760	1	0.0004	both somatic tissues	somatic	6579	1	0.0002	-	D-loop	-	ti	D-loop	TCT	C>T
G126	G139	G139	G139_Br	mother	female	brain	CV	15747	C	T	3550	1	0.0003	both somatic tissues	somatic	14053	2	0.0001	-	D-loop	-	ti	D-loop	GCC	C>T
G126	G139	G139	G139_M	mother	female	muscle	CV	15747	C	T	4423	1	0.0002	both somatic tissues	somatic	15658	1	0.0001	-	D-loop	-	ti	D-loop	GCC	C>T
G129	G132	G132	G132_Br	mother	female	brain	CV	15885	C	T	828	1	0.0012	both somatic tissues	somatic	1766	1	0.0006	-	D-loop	-	ti	D-loop	ACC	C>T
G129	G132	G132	G132_M	mother	female	muscle	CV	15885	C	T	2492	2	0.0008	both somatic tissues	somatic	6042	2	0.0003	-	D-loop	-	ti	D-loop	ACC	C>T
G126	G137	G137	G137_Br	mother	female	brain	CV	15966	G	A	1457	1	0.0007	both somatic tissues	somatic	4519	1	0.0002	-	D-loop	-	ti	D-loop	GGA	G>A
G126	G137	G137	G137_M	mother	female	muscle	CV	15966	G	A	2318	1	0.0004	both somatic tissues	somatic	7192	1	0.0001	-	D-loop	-	ti	D-loop	GGA	G>A
G129	G133	G133p1	G133p1_Br	pup	male	brain	CV	16012	G	A	575	1	0.0017	both somatic tissues	somatic	1366	1	0.0007	-	D-loop	-	ti	D-loop	CGC	CpG>CpA
G129	G133	G133p1	G133p1_M	pup	male	muscle	CV	16012	G	A	961	1	0.001	both somatic tissues	somatic	1861	3	0.0016	-	D-loop	-	ti	D-loop	CGC	CpG>CpA
G126	G140	G140p6	G140p6_Oo4	pup	female	single oocyte	CV	133	C	A	8	1	0.125	heteroplasmy	-	13	1	0.0769	exclude	mt-Rnr1	-	tv	rRNA	ACC	C>A
G126	G140	G140p7	G140p7_Oo1	pup	female	single oocyte	FS	133	C	A	5	1	0.2	heteroplasmy	-	10	1	0.1	exclude	mt-Rnr1	-	tv	rRNA	ACC	C>A
G126	G140	G140p6	G140p6_Oo5	pup	female	single oocyte	CV	133	C	A	8	1	0.125	heteroplasmy	-	16	2	0.125	exclude	mt-Rnr1	-	tv	rRNA	ACC	C>A
G126	G137	G137p2	G137p2_Oo2	pup	female	single oocyte	FS	133	C	A	66	1	0.0152	heteroplasmy	-	222	4	0.018	SSCS	mt-Rnr1	-	tv	rRNA	ACC	C>A
G126	G137	G137p2	G137p2_Oo7	pup	female	single oocyte	CV	133	C	A	56	3	0.0536	heteroplasmy	-	137	5	0.0365	SSCS	mt-Rnr1	-	tv	rRNA	ACC	C>A
G126	G137	G137p5	G137p5_Oo1	pup	female	single oocyte	CV	133	C	A	32	2	0.0625	heteroplasmy	-	122	8	0.0656	SSCS	mt-Rnr1	-	tv	rRNA	ACC	C>A
G126	G140	G140	G140_Oo4	mother	female	single oocyte	FS	133	C	A	353	2	0.0057	heteroplasmy	-	813	8	0.0098	SSCS	mt-Rnr1	-	tv	rRNA	ACC	C>A
G126	G137	G137p3	G137p3_Oo2	pup	female	single oocyte	FS	133	C	A	62	4	0.0645	heteroplasmy	-	166	9	0.0542	SSCS	mt-Rnr1	-	tv	rRNA	ACC	C>A
G126	G137	G137p2	G137p2_Oo6	pup	female	single oocyte	FS	133	C	A	81	5	0.0617	heteroplasmy	-	159	9	0.0566	DCS	mt-Rnr1	-	tv	rRNA	ACC	C>A
G126	G137	G137	G137_Oo_pool	mother	female	oocyte pool	CV	133	C	A	17	3	0.1765	heteroplasmy	-	155	11	0.071	SSCS	mt-Rnr1	-	tv	rRNA	ACC	C>A
G126	G137	G137p2	G137p2_Oo4	pup	female	single oocyte	FS	133	C	A	339	3	0.0089	heteroplasmy	-	1398	13	0.0093	SSCS	mt-Rnr1	-	tv	rRNA	ACC	C>A
G126	G140	G140p6	G140p6_Oo2	pup	female	single oocyte	FS	133	C	A	232	4	0.0172	heteroplasmy	-	1054	15	0.0142	SSCS	mt-Rnr1	-	tv	rRNA	ACC	C>A
G126	G137	G137	G137_Oo1	mother	female	single oocyte	CV	133	C	A	43	4	0.093	heteroplasmy	-	103	17	0.165	SSCS	mt-Rnr1	-	tv	rRNA	ACC	C>A
G126	G136	G136	G136_Oo2	mother	female	single oocyte	FS	133	C	A	29	6	0.2069	heteroplasmy	-	100	18	0.18	DCS	mt-Rnr1	-	tv	rRNA	ACC	C>A
G126	G137	G137p3	G137p3_Oo6	pup	female	single oocyte	FS	133	C	A	78	11	0.141	heteroplasmy	-	167	19	0.1138	DCS	mt-Rnr1	-	tv	rRNA	ACC	C>A
G126	G137	G137p3	G137p3_Oo4	pup	female	single oocyte	FS	133	C	A	195	8	0.041	heteroplasmy	-	809	20	0.0247	DCS	mt-Rnr1	-	tv	rRNA	ACC	C>A
G126	G140	G140p7	G140p7_Oo2	pup	female	single oocyte	FS	133	C	A	369	5	0.0136	heteroplasmy	-	1389	20	0.0144	DCS	mt-Rnr1	-	tv	rRNA	ACC	C>A
G126	G136	G136	G136_Oo4	mother	female	single oocyte	FS	133	C	A	28	3	0.1071	heteroplasmy	-	148	25	0.1689	SSCS	mt-Rnr1	-	tv	rRNA	ACC	C>A
G126	G137	G137p5	G137p5_Oo2	pup	female	single oocyte	FS	133	C	A	208	5	0.024	heteroplasmy	-	777	28	0.036	DCS	mt-Rnr1	-	tv	rRNA	ACC	C>A
G126	G136	G136	G136_Oo5	mother	female	single oocyte	FS	133	C	A	744	19	0.0255	heteroplasmy	-	1425	28	0.0196	DCS	mt-Rnr1	-	tv	rRNA	ACC	C>A
G126	G137	G137	G137_Oo3	mother	female	single oocyte	FS	133	C	A	70	11	0.1571	heteroplasmy	-	193	29	0.1503	DCS	mt-Rnr1	-	tv	rRNA	ACC	C>A
G126	G137	G137p2	G137p2_Oo3	pup	female	single oocyte	FS	133	C	A	389	10	0.0257	heteroplasmy	-	1649	32	0.0194	DCS	mt-Rnr1	-	tv	rRNA	ACC	C>A
G126	G137	G137p3	G137p3_Oo7	pup	female	single oocyte	FS	133	C	A	111	16	0.1441	heteroplasmy	-	259	34	0.1313	DCS	mt-Rnr1	-	tv	rRNA	ACC	C>A
G126	G139	G139	G139_Oo4	mother	female	single oocyte	FS	133	C	A	1223	21	0.0172	heteroplasmy	-	2184	37	0.0169	DCS	mt-Rnr1	-	tv	rRNA	ACC	C>A
G126	G139	G139p2	G139p2_Br	pup	female	brain	CV	133	C	A	1244	17	0.0137	heteroplasmy	-	3305	42	0.0127	DCS	mt-Rnr1	-	tv	rRNA	ACC	C>A
G126	G139	G139p2	G139p2_Li	pup	female	liver	CV	133	C	A	1475	22	0.0149	heteroplasmy	-	3184	46	0.0144	DCS	mt-Rnr1	-	tv	rRNA	ACC	C>A
G126	G137	G137p2	G137p2_Oo1	pup	female	single oocyte	CV	133	C	A	522	16	0.0307	heteroplasmy	-	1695	47	0.0277	DCS	mt-Rnr1	-	tv	rRNA	ACC	C>A
G126	G139	G139p2	G139p2_M	pup	female	muscle	CV	133	C	A	1413	27	0.0191	heteroplasmy	-	4112	58	0.0141	DCS	mt-Rnr1	-	tv	rRNA	ACC	C>A
G126	G137	G137p2	G137p2_Oo_pool	pup	female	oocyte pool	CV	133	C	A	542	17	0.0314	heteroplasmy	-	2032	61	0.03	DCS	mt-Rnr1	-	tv	rRNA	ACC	C>A
G126	G137	G137p5	G137p5_Oo_pool	pup	female	oocyte pool	CV	133	C	A	384	17	0.0443	heteroplasmy	-	1311	63	0.0481	DCS	mt-Rnr1	-	tv	rRNA	ACC	C>A
G126	G140	G140p6	G140p6_Oo3	pup	female	single oocyte	FS	133	C	A	429	19	0.0443	heteroplasmy	-	1734	65	0.0375	DCS	mt-Rnr1	-	tv	rRNA	ACC	C>A
G126	G137	G137	G137_Oo2	mother	female	single oocyte	FS	133	C	A	713	23	0.0323	heteroplasmy	-	2844	97	0.0341	DCS	mt-Rnr1	-	tv	rRNA	ACC	C>A
G126	G140	G140p1	G140p1_M	pup	male	muscle	CV	133	C	A	3758	48	0.0128	heteroplasmy	-	7382	98	0.0133	DCS	mt-Rnr1	-	tv	rRNA	ACC	C>A
G126	G137	G137p3	G137p3_Oo5	pup	female	single oocyte	FS	133	C	A	453	23	0.0508	heteroplasmy	-	1908	99	0.0519	DCS	mt-Rnr1	-	tv	rRNA	ACC	C>A
G126	G140	G140p1	G140p1_Br	pup	male	brain	CV	133	C	A	4240	51	0.012	heteroplasmy	-	9128	108	0.0118	DCS	mt-Rnr1	-	tv	rRNA	ACC	C>A
G126	G140	G140p6	G140p6_Oo_pool	pup	female	oocyte pool	CV	133	C	A	979	40	0.0409	heteroplasmy	-	2539	114	0.0449	DCS	mt-Rnr1	-	tv	rRNA	ACC	C>A
G126	G137	G137p2	G137p2_M	pup	female	muscle	CV	133	C	A	1949	52	0.0267	heteroplasmy	-	5006	146	0.0292	DCS	mt-Rnr1	-	tv	rRNA	ACC	C>A
G126	G136	G136	G136_Oo3	mother	female	single oocyte	FS	133	C	A	606	40	0.066	heteroplasmy	-	2298	149	0.0648	DCS	mt-Rnr1	-	tv	rRNA	ACC	C>A
G126	G140	G140	G140_Oo_pool	mother	female	oocyte pool	CV	133	C	A	211	26	0.1232	heteroplasmy	-	1055	151	0.1431	DCS	mt-Rnr1	-	tv	rRNA	ACC	C>A
G126	G137	G137	G137_Oo4	mother	female	single oocyte	FS	133	C	A	1251	79	0.0632	heteroplasmy	-	2532	161	0.0636	DCS	mt-Rnr1	-	tv	rRNA	ACC	C>A
G126	G139	G139	G139_Oo_pool	mother	female	oocyte pool	CV	133	C	A	484	59	0.1219	heteroplasmy	-	1316	164	0.1246	DCS	mt-Rnr1	-	tv	rRNA	ACC	C>A
G126	G137	G137p1	G137p1_M	pup	male	muscle	CV	133	C	A	951	96	0.101	heteroplasmy	-	1689	185	0.1095	DCS	mt-Rnr1	-	tv	rRNA	ACC	C>A
G126	G137	G137p5	G137p5_M	pup	female	muscle	CV	133	C	A	2772	71	0.0256	heteroplasmy	-	7082	203	0.0287	DCS	mt-Rnr1	-	tv	rRNA	ACC	C>A
G126	G140	G140	G140_Oo3	mother	female	single oocyte	FS	133	C	A	660	99	0.15	heteroplasmy	-	1384	204	0.1474	DCS	mt-Rnr1	-	tv	rRNA	ACC	C>A
G126	G137	G137p5	G137p5_Br	pup	female	brain	CV	133	C	A	2246	62	0.0276	heteroplasmy	-	7139	215	0.0301	DCS	mt-Rnr1	-	tv	rRNA	ACC	C>A
G126	G140	G140p6	G140p6_M	pup	female	muscle	CV	133	C	A	1900	76	0.04	heteroplasmy	-	4599	219	0.0476	DCS	mt-Rnr1	-	tv	rRNA	ACC	C>A
G126	G140	G140p7	G140p7_Oo3	pup	female	single oocyte	FS	133	C	A	364	57	0.1566	heteroplasmy	-	1322	220	0.1664	DCS	mt-Rnr1	-	tv	rRNA	ACC	C>A
G126	G140	G140p7	G140p7_Oo_pool	pup	female	oocyte pool	CV	133	C	A	1093	92	0.0842	heteroplasmy	-	2881	226	0.0784	DCS	mt-Rnr1	-	tv	rRNA	ACC	C>A
G126	G137	G137p3	G137p3_M	pup	female	muscle	CV	133	C	A	1059	72	0.068	heteroplasmy	-	2606	228	0.0875	DCS	mt-Rnr1	-	tv	rRNA	ACC	C>A
G126	G137	G137p3	G137p3_Oo_pool	pup	female	oocyte pool	CV	133	C	A	1061	84	0.0792	heteroplasmy	-	2646	228	0.0862	DCS	mt-Rnr1	-	tv	rRNA	ACC	C>A
G126	G136	G136	G136_M	mother	female	muscle	CV	133	C	A	868	76	0.0876	heteroplasmy	-	2586	229	0.0886	DCS	mt-Rnr1	-	tv	rRNA	ACC	C>A
G126	G137	G137p2	G137p2_Br	pup	female	brain	CV	133	C	A	2981	72	0.0242	heteroplasmy	-	8407	240	0.0285	DCS	mt-Rnr1	-	tv	rRNA	ACC	C>A
G126	G137	G137p3	G137p3_Br	pup	female	brain	CV	133	C	A	931	77	0.0827	heteroplasmy	-	2771	245	0.0884	DCS	mt-Rnr1	-	tv	rRNA	ACC	C>A
G126	G140	G140p7	G140p7_Br	pup	female	brain	CV	133	C	A	1323	88	0.0665	heteroplasmy	-	3890	258	0.0663	DCS	mt-Rnr1	-	tv	rRNA	ACC	C>A
G126	G137	G137p5	G137p5_Li	pup	female	liver	CV	133	C	A	3581	161	0.045	heteroplasmy	-	6368	303	0.0476	DCS	mt-Rnr1	-	tv	rRNA	ACC	C>A
G126	G136	G136	G136_Oo_pool	mother	female	oocyte pool	CV	133	C	A	2156	135	0.0626	heteroplasmy	-	5237	328	0.0626	DCS	mt-Rnr1	-	tv	rRNA	ACC	C>A
G126	G139	G139p1	G139p1_Br	pup	female	brain	CV	133	C	A	585	122	0.2086	heteroplasmy	-	1522	334	0.2194	DCS	mt-Rnr1	-	tv	rRNA	ACC	C>A
G126	G139	G139	G139_Oo2	mother	female	single oocyte	FS	133	C	A	462	94	0.2035	heteroplasmy	-	1790	394	0.2201	DCS	mt-Rnr1	-	tv	rRNA	ACC	C>A
G126	G140	G140	G140_Oo2	mother	female	single oocyte	FS	133	C	A	998	101	0.1012	heteroplasmy	-	3746	431	0.1151	DCS	mt-Rnr1	-	tv	rRNA	ACC	C>A
G126	G137	G137p4	G137p4_M	pup	male	muscle	CV	133	C	A	961	237	0.2466	heteroplasmy	-	1791	436	0.2434	DCS	mt-Rnr1	-	tv	rRNA	ACC	C>A
G126	G137	G137p3	G137p3_Oo3	pup	female	single oocyte	FS	133	C	A	695	87	0.1252	heteroplasmy	-	3346	441	0.1318	DCS	mt-Rnr1	-	tv	rRNA	ACC	C>A
G126	G140	G140p7	G140p7_Li	pup	female	liver	CV	133	C	A	4076	195	0.0478	heteroplasmy	-	8850	454	0.0513	DCS	mt-Rnr1	-	tv	rRNA	ACC	C>A
G126	G137	G137	G137_Br	mother	female	brain	CV	133	C	A	1448	155	0.107	heteroplasmy	-	4457	487	0.1093	DCS	mt-Rnr1	-	tv	rRNA	ACC	C>A
G126	G140	G140p6	G140p6_Br	pup	female	brain	CV	133	C	A	4089	180	0.044	heteroplasmy	-	11532	489	0.0424	DCS	mt-Rnr1	-	tv	rRNA	ACC	C>A
G126	G139	G139	G139_Oo3	mother	female	single oocyte	FS	133	C	A	1015	250	0.2463	heteroplasmy	-	1983	506	0.2552	DCS	mt-Rnr1	-	tv	rRNA	ACC	C>A
G126	G139	G139	G139_Ht	mother	female	heart	CV	133	C	A	1299	251	0.1932	heteroplasmy	-	2523	523	0.2073	DCS	mt-Rnr1	-	tv	rRNA	ACC	C>A
G126	G140	G140p6	G140p6_Li	pup	female	liver	CV	133	C	A	5706	212	0.0372	heteroplasmy	-	14309	530	0.037	DCS	mt-Rnr1	-	tv	rRNA	ACC	C>A
G126	G136	G136	G136_Br	mother	female	brain	CV	133	C	A	2212	161	0.0728	heteroplasmy	-	7457	549	0.0736	DCS	mt-Rnr1	-	tv	rRNA	ACC	C>A
G126	G137	G137p1	G137p1_Br	pup	male	brain	CV	133	C	A	2854	249	0.0873	heteroplasmy	-	5520	557	0.1009	DCS	mt-Rnr1	-	tv	rRNA	ACC	C>A
G126	G140	G140p7	G140p7_M	pup	female	muscle	CV	133	C	A	1971	133	0.0675	heteroplasmy	-	8590	574	0.0668	DCS	mt-Rnr1	-	tv	rRNA	ACC	C>A
G126	G140	G140	G140_M	mother	female	muscle	CV	133	C	A	2961	276	0.0932	heteroplasmy	-	8677	784	0.0904	DCS	mt-Rnr1	-	tv	rRNA	ACC	C>A
G126	G137	G137	G137_M	mother	female	muscle	CV	133	C	A	2166	260	0.12	heteroplasmy	-	6397	789	0.1233	DCS	mt-Rnr1	-	tv	rRNA	ACC	C>A
G126	G139	G139p1	G139p1_Li	pup	female	liver	CV	133	C	A	1998	392	0.1962	heteroplasmy	-	4019	808	0.201	DCS	mt-Rnr1	-	tv	rRNA	ACC	C>A
G126	G139	G139p1	G139p1_Oo_pool	pup	female	oocyte pool	CV	133	C	A	739	191	0.2585	heteroplasmy	-	3159	861	0.2726	DCS	mt-Rnr1	-	tv	rRNA	ACC	C>A
G126	G136	G136	G136_Li	mother	female	liver	CV	133	C	A	5769	425	0.0737	heteroplasmy	-	12612	917	0.0727	DCS	mt-Rnr1	-	tv	rRNA	ACC	C>A
G126	G137	G137p3	G137p3_Li	pup	female	liver	CV	133	C	A	5598	413	0.0738	heteroplasmy	-	12134	940	0.0775	DCS	mt-Rnr1	-	tv	rRNA	ACC	C>A
G126	G137	G137p4	G137p4_Br	pup	male	brain	CV	133	C	A	2187	475	0.2172	heteroplasmy	-	4287	966	0.2253	DCS	mt-Rnr1	-	tv	rRNA	ACC	C>A
G126	G140	G140p5	G140p5_Br	pup	female	brain	CV	133	C	A	1988	383	0.1927	heteroplasmy	-	4998	982	0.1965	DCS	mt-Rnr1	-	tv	rRNA	ACC	C>A
G126	G139	G139p1	G139p1_M	pup	female	muscle	CV	133	C	A	1641	334	0.2035	heteroplasmy	-	5251	1060	0.2019	DCS	mt-Rnr1	-	tv	rRNA	ACC	C>A
G126	G140	G140	G140_Br	mother	female	brain	CV	133	C	A	2814	280	0.0995	heteroplasmy	-	12755	1457	0.1142	DCS	mt-Rnr1	-	tv	rRNA	ACC	C>A
G126	G140	G140p5	G140p5_M	pup	female	muscle	CV	133	C	A	2394	456	0.1905	heteroplasmy	-	7563	1577	0.2085	DCS	mt-Rnr1	-	tv	rRNA	ACC	C>A
G126	G139	G139	G139_Br	mother	female	brain	CV	133	C	A	3196	609	0.1906	heteroplasmy	-	11722	2333	0.199	DCS	mt-Rnr1	-	tv	rRNA	ACC	C>A
G126	G139	G139	G139_M	mother	female	muscle	CV	133	C	A	3662	721	0.1969	heteroplasmy	-	13551	2818	0.208	DCS	mt-Rnr1	-	tv	rRNA	ACC	C>A
G126	G137	G137p2	G137p2_Oo_pool	pup	female	oocyte pool	CV	1334	G	T	647	2	0.0031	heteroplasmy	-	2430	4	0.0016	SSCS	mt-Rnr2	-	tv	rRNA	CGA	G>T
G126	G137	G137p2	G137p2_Oo8	pup	female	single oocyte	CV	1334	G	T	8	4	0.5	heteroplasmy	-	14	6	0.4286	exclude	mt-Rnr2	-	tv	rRNA	CGA	G>T
G126	G137	G137p2	G137p2_M	pup	female	muscle	CV	1334	G	T	1847	5	0.0027	heteroplasmy	germline	4916	13	0.0026	DCS	mt-Rnr2	-	tv	rRNA	CGA	G>T
G126	G137	G137p2	G137p2_Br	pup	female	brain	CV	1334	G	T	2895	9	0.0031	heteroplasmy	germline	8117	18	0.0022	DCS	mt-Rnr2	-	tv	rRNA	CGA	G>T
G126	G137	G137p3	G137p3_Oo_pool	pup	female	oocyte pool	CV	1833	T	C	1317	4	0.003	heteroplasmy	-	3126	8	0.0026	SSCS	mt-Rnr2	-	ti	rRNA	ATA	T>C
G126	G137	G137p3	G137p3_Br	pup	female	brain	CV	1833	T	C	968	3	0.0031	heteroplasmy	germline	2873	9	0.0031	SSCS	mt-Rnr2	-	ti	rRNA	ATA	T>C
G126	G137	G137p3	G137p3_M	pup	female	muscle	CV	1833	T	C	1046	3	0.0029	heteroplasmy	germline	2606	9	0.0035	SSCS	mt-Rnr2	-	ti	rRNA	ATA	T>C
G126	G137	G137p3	G137p3_Oo3	pup	female	single oocyte	FS	1833	T	C	728	3	0.0041	heteroplasmy	-	3596	15	0.0042	SSCS	mt-Rnr2	-	ti	rRNA	ATA	T>C
G126	G137	G137p3	G137p3_Li	pup	female	liver	CV	1833	T	C	5834	28	0.0048	heteroplasmy	germline	12376	55	0.0044	DCS	mt-Rnr2	-	ti	rRNA	ATA	T>C
G129	G131	G131	G131_Oo1	mother	female	single oocyte	CV	1971	G	A	39	4	0.1026	heteroplasmy	-	89	7	0.0787	SSCS	mt-Rnr2	-	ti	rRNA	AGA	G>A
G129	G131	G131	G131_Oo5	mother	female	single oocyte	FS	1971	G	A	182	4	0.022	heteroplasmy	-	496	11	0.0222	SSCS	mt-Rnr2	-	ti	rRNA	AGA	G>A
G129	G131	G131	G131_Oo2	mother	female	single oocyte	CV	1971	G	A	20	9	0.45	heteroplasmy	-	38	16	0.4211	DCS	mt-Rnr2	-	ti	rRNA	AGA	G>A
G129	G131	G131p3	G131p3_Oo_pool	pup	female	oocyte pool	CV	1971	G	A	65	2	0.0308	heteroplasmy	-	362	20	0.0552	SSCS	mt-Rnr2	-	ti	rRNA	AGA	G>A
G129	G131	G131	G131_Oo6	mother	female	single oocyte	FS	1971	G	A	96	5	0.0521	heteroplasmy	-	343	26	0.0758	DCS	mt-Rnr2	-	ti	rRNA	AGA	G>A
G129	G131	G131	G131_Oo4	mother	female	single oocyte	FS	1971	G	A	306	28	0.0915	heteroplasmy	-	659	70	0.1062	DCS	mt-Rnr2	-	ti	rRNA	AGA	G>A
G129	G131	G131	G131_Oo3	mother	female	single oocyte	FS	1971	G	A	223	92	0.4126	heteroplasmy	-	482	183	0.3797	DCS	mt-Rnr2	-	ti	rRNA	AGA	G>A
G129	G131	G131	G131_M	mother	female	muscle	CV	1971	G	A	1558	120	0.077	heteroplasmy	-	2940	217	0.0738	DCS	mt-Rnr2	-	ti	rRNA	AGA	G>A
G129	G131	G131p3	G131p3_Br	pup	female	brain	CV	1971	G	A	2491	97	0.0389	heteroplasmy	-	6183	225	0.0364	DCS	mt-Rnr2	-	ti	rRNA	AGA	G>A
G129	G131	G131	G131_Br	mother	female	brain	CV	1971	G	A	2302	175	0.076	heteroplasmy	-	4104	307	0.0748	DCS	mt-Rnr2	-	ti	rRNA	AGA	G>A
G129	G131	G131p3	G131p3_M	pup	female	muscle	CV	1971	G	A	3234	125	0.0387	heteroplasmy	-	7081	309	0.0436	DCS	mt-Rnr2	-	ti	rRNA	AGA	G>A
G129	G131	G131p1	G131p1_Br	pup	male	brain	CV	1971	G	A	968	157	0.1622	heteroplasmy	-	2094	324	0.1547	DCS	mt-Rnr2	-	ti	rRNA	AGA	G>A
G129	G131	G131p2	G131p2_Br	pup	male	brain	CV	1971	G	A	1820	169	0.0929	heteroplasmy	-	3531	324	0.0918	DCS	mt-Rnr2	-	ti	rRNA	AGA	G>A
G129	G131	G131p1	G131p1_M	pup	male	muscle	CV	1971	G	A	1379	226	0.1639	heteroplasmy	-	2317	387	0.167	DCS	mt-Rnr2	-	ti	rRNA	AGA	G>A
G129	G131	G131p2	G131p2_M	pup	male	muscle	CV	1971	G	A	2565	224	0.0873	heteroplasmy	-	4696	434	0.0924	DCS	mt-Rnr2	-	ti	rRNA	AGA	G>A
G129	G134	G134	G134_Oo1	mother	female	single oocyte	CV	2434	G	A	1025	1	0.001	heteroplasmy	-	2564	1	0.0004	exclude	mt-Rnr2	-	ti	rRNA	TGT	G>A
G129	G134	G134p7	G134p7_Br	pup	female	brain	CV	2434	G	A	1108	1	0.0009	heteroplasmy	-	2368	1	0.0004	exclude	mt-Rnr2	-	ti	rRNA	TGT	G>A
G129	G134	G134p7	G134p7_Oo2	pup	female	single oocyte	CV	2434	G	A	32	1	0.0313	heteroplasmy	-	123	1	0.0081	exclude	mt-Rnr2	-	ti	rRNA	TGT	G>A
G129	G134	G134p7	G134p7_M	pup	female	muscle	CV	2434	G	A	3147	3	0.001	heteroplasmy	-	8822	13	0.0015	exclude	mt-Rnr2	-	ti	rRNA	TGT	G>A
G129	G132	G132	G132_M	mother	female	muscle	CV	3573	G	A	2983	1	0.0003	heteroplasmy	-	6821	1	0.0001	exclude	ND1	nonsyn	ti	protein coding	AGC	G>A
G129	G132	G132p8	G132p8_M	pup	female	muscle	CV	3573	G	A	1717	1	0.0006	heteroplasmy	-	3572	1	0.0003	exclude	ND1	nonsyn	ti	protein coding	AGC	G>A
G129	G132	G132p8	G132p8_Oo2	pup	female	single oocyte	FS	3573	G	A	122	1	0.0082	heteroplasmy	-	245	1	0.0041	exclude	ND1	nonsyn	ti	protein coding	AGC	G>A
G129	G132	G132p6	G132p6_M	pup	female	muscle	CV	3573	G	A	1508	2	0.0013	heteroplasmy	-	2796	3	0.0011	SSCS	ND1	nonsyn	ti	protein coding	AGC	G>A
G129	G132	G132p6	G132p6_Oo_pool	pup	female	oocyte pool	CV	3573	G	A	2007	2	0.001	heteroplasmy	-	4796	3	0.0006	SSCS	ND1	nonsyn	ti	protein coding	AGC	G>A
G129	G132	G132p8	G132p8_Br	pup	female	brain	CV	3573	G	A	3198	2	0.0006	heteroplasmy	-	6286	6	0.001	SSCS	ND1	nonsyn	ti	protein coding	AGC	G>A
G129	G131	G131	G131_Oo2	mother	female	single oocyte	CV	3739	G	A	8	1	0.125	heteroplasmy	-	31	1	0.0323	exclude	TrnI	-	ti	tRNA	AGA	G>A
G129	G133	G133p4	G133p4_Oo3	pup	female	single oocyte	FS	3739	G	A	22	3	0.1364	heteroplasmy	-	50	5	0.1	SSCS	TrnI	-	ti	tRNA	AGA	G>A
G129	G133	G133p3	G133p3_Oo1	pup	female	single oocyte	FS	3739	G	A	17	6	0.3529	heteroplasmy	-	31	7	0.2258	DCS	TrnI	-	ti	tRNA	AGA	G>A
G129	G134	G134	G134_Br	mother	female	brain	CV	3739	G	A	178	2	0.0112	heteroplasmy	-	385	7	0.0182	SSCS	TrnI	-	ti	tRNA	AGA	G>A
G129	G133	G133p4	G133p4_Oo1	pup	female	single oocyte	FS	3739	G	A	42	6	0.1429	heteroplasmy	-	76	10	0.1316	DCS	TrnI	-	ti	tRNA	AGA	G>A
G129	G133	G133p3	G133p3_Oo7	pup	female	single oocyte	CV	3739	G	A	17	3	0.1765	heteroplasmy	-	81	11	0.1358	SSCS	TrnI	-	ti	tRNA	AGA	G>A
G129	G133	G133p3	G133p3_Oo2	pup	female	single oocyte	FS	3739	G	A	30	6	0.2	heteroplasmy	-	97	13	0.134	DCS	TrnI	-	ti	tRNA	AGA	G>A
G129	G131	G131	G131_Oo1	mother	female	single oocyte	CV	3739	G	A	26	4	0.1539	heteroplasmy	-	82	14	0.1707	SSCS	TrnI	-	ti	tRNA	AGA	G>A
G129	G134	G134	G134_Oo1	mother	female	single oocyte	CV	3739	G	A	836	6	0.0072	heteroplasmy	-	854	14	0.0164	DCS	TrnI	-	ti	tRNA	AGA	G>A
G129	G134	G134	G134_Oo_pool	mother	female	oocyte pool	CV	3739	G	A	279	5	0.0179	heteroplasmy	-	2268	16	0.0071	DCS	TrnI	-	ti	tRNA	AGA	G>A
G129	G131	G131p3	G131p3_Oo_pool	pup	female	oocyte pool	CV	3739	G	A	48	5	0.1042	heteroplasmy	-	283	22	0.0777	DCS	TrnI	-	ti	tRNA	AGA	G>A
G129	G133	G133p4	G133p4_Oo5	pup	female	single oocyte	FS	3739	G	A	75	10	0.1333	heteroplasmy	-	166	22	0.1325	DCS	TrnI	-	ti	tRNA	AGA	G>A
G129	G131	G131	G131_Oo3	mother	female	single oocyte	FS	3739	G	A	198	6	0.0303	heteroplasmy	-	505	25	0.0495	DCS	TrnI	-	ti	tRNA	AGA	G>A
G129	G131	G131	G131_Oo6	mother	female	single oocyte	FS	3739	G	A	93	8	0.086	heteroplasmy	-	271	26	0.0959	DCS	TrnI	-	ti	tRNA	AGA	G>A
G129	G131	G131	G131_Oo5	mother	female	single oocyte	FS	3739	G	A	167	10	0.0599	heteroplasmy	-	460	27	0.0587	DCS	TrnI	-	ti	tRNA	AGA	G>A
G129	G133	G133	G133_Oo3	mother	female	single oocyte	FS	3739	G	A	242	12	0.0496	heteroplasmy	-	492	29	0.0589	DCS	TrnI	-	ti	tRNA	AGA	G>A
G129	G133	G133p3	G133p3_Oo3	pup	female	single oocyte	FS	3739	G	A	141	16	0.1135	heteroplasmy	-	303	33	0.1089	DCS	TrnI	-	ti	tRNA	AGA	G>A
G129	G134	G134	G134_M	mother	female	muscle	CV	3739	G	A	771	14	0.0182	heteroplasmy	-	1875	39	0.0208	DCS	TrnI	-	ti	tRNA	AGA	G>A
G129	G133	G133p4	G133p4_Oo2	pup	female	single oocyte	FS	3739	G	A	167	20	0.1198	heteroplasmy	-	387	50	0.1292	DCS	TrnI	-	ti	tRNA	AGA	G>A
G129	G133	G133	G133_Oo4	mother	female	single oocyte	FS	3739	G	A	187	17	0.0909	heteroplasmy	-	404	58	0.1436	DCS	TrnI	-	ti	tRNA	AGA	G>A
G129	G133	G133p2	G133p2_M	pup	male	muscle	CV	3739	G	A	845	43	0.0509	heteroplasmy	-	1446	76	0.0526	DCS	TrnI	-	ti	tRNA	AGA	G>A
G129	G133	G133	G133_Oo1	mother	female	single oocyte	FS	3739	G	A	895	37	0.0413	heteroplasmy	-	1922	90	0.0468	DCS	TrnI	-	ti	tRNA	AGA	G>A
G129	G133	G133p4	G133p4_Oo4	pup	female	single oocyte	FS	3739	G	A	169	31	0.1834	heteroplasmy	-	407	94	0.231	DCS	TrnI	-	ti	tRNA	AGA	G>A
G129	G133	G133	G133_Oo5	mother	female	single oocyte	FS	3739	G	A	427	48	0.1124	heteroplasmy	-	869	111	0.1277	DCS	TrnI	-	ti	tRNA	AGA	G>A
G129	G131	G131	G131_M	mother	female	muscle	CV	3739	G	A	1479	94	0.0636	heteroplasmy	-	2682	182	0.0679	DCS	TrnI	-	ti	tRNA	AGA	G>A
G129	G133	G133p3	G133p3_Oo_pool	pup	female	oocyte pool	CV	3739	G	A	810	77	0.0951	heteroplasmy	-	1927	201	0.1043	DCS	TrnI	-	ti	tRNA	AGA	G>A
G129	G131	G131	G131_Br	mother	female	brain	CV	3739	G	A	1940	115	0.0593	heteroplasmy	-	3681	212	0.0576	DCS	TrnI	-	ti	tRNA	AGA	G>A
G129	G133	G133p1	G133p1_Br	pup	male	brain	CV	3739	G	A	674	96	0.1424	heteroplasmy	-	1601	238	0.1487	DCS	TrnI	-	ti	tRNA	AGA	G>A
G129	G131	G131p2	G131p2_Br	pup	male	brain	CV	3739	G	A	1678	117	0.0697	heteroplasmy	-	3384	252	0.0745	DCS	TrnI	-	ti	tRNA	AGA	G>A
G129	G133	G133p1	G133p1_M	pup	male	muscle	CV	3739	G	A	922	156	0.1692	heteroplasmy	-	1701	278	0.1634	DCS	TrnI	-	ti	tRNA	AGA	G>A
G129	G131	G131p2	G131p2_M	pup	male	muscle	CV	3739	G	A	2212	178	0.0805	heteroplasmy	-	4206	343	0.0816	DCS	TrnI	-	ti	tRNA	AGA	G>A
G129	G133	G133p2	G133p2_Br	pup	male	brain	CV	3739	G	A	2581	179	0.0694	heteroplasmy	-	5166	384	0.0743	DCS	TrnI	-	ti	tRNA	AGA	G>A
G129	G133	G133	G133_Oo2	mother	female	single oocyte	FS	3739	G	A	376	50	0.133	heteroplasmy	-	3320	529	0.1593	DCS	TrnI	-	ti	tRNA	AGA	G>A
G129	G131	G131p3	G131p3_M	pup	female	muscle	CV	3739	G	A	2544	225	0.0884	heteroplasmy	-	5508	550	0.0999	DCS	TrnI	-	ti	tRNA	AGA	G>A
G129	G131	G131p3	G131p3_Br	pup	female	brain	CV	3739	G	A	2810	250	0.089	heteroplasmy	-	7087	619	0.0873	DCS	TrnI	-	ti	tRNA	AGA	G>A
G129	G133	G133	G133_Br	mother	female	brain	CV	3739	G	A	1775	288	0.1623	heteroplasmy	-	3662	646	0.1764	DCS	TrnI	-	ti	tRNA	AGA	G>A
G129	G133	G133	G133_Oo_pool	mother	female	oocyte pool	CV	3739	G	A	1648	323	0.196	heteroplasmy	-	3647	769	0.2109	DCS	TrnI	-	ti	tRNA	AGA	G>A
G129	G133	G133p4	G133p4_Oo_pool	pup	female	oocyte pool	CV	3739	G	A	1983	304	0.1533	heteroplasmy	-	4809	778	0.1618	DCS	TrnI	-	ti	tRNA	AGA	G>A
G129	G133	G133p4	G133p4_Br	pup	female	brain	CV	3739	G	A	2734	521	0.1906	heteroplasmy	-	6318	1283	0.2031	DCS	TrnI	-	ti	tRNA	AGA	G>A
G129	G133	G133p3	G133p3_Br	pup	female	brain	CV	3739	G	A	4171	650	0.1558	heteroplasmy	-	8137	1323	0.1626	DCS	TrnI	-	ti	tRNA	AGA	G>A
G129	G133	G133	G133_M	mother	female	muscle	CV	3739	G	A	2988	557	0.1864	heteroplasmy	-	7429	1376	0.1852	DCS	TrnI	-	ti	tRNA	AGA	G>A
G129	G133	G133p3	G133p3_M	pup	female	muscle	CV	3739	G	A	3694	568	0.1538	heteroplasmy	-	13413	2100	0.1566	DCS	TrnI	-	ti	tRNA	AGA	G>A
G129	G133	G133p4	G133p4_M	pup	female	muscle	CV	3739	G	A	3487	809	0.232	heteroplasmy	-	14385	3224	0.2241	DCS	TrnI	-	ti	tRNA	AGA	G>A
G126	G137	G137p3	G137p3_Li	pup	female	liver	CV	5724	G	A	6212	1	0.0002	heteroplasmy	germline	13351	6	0.0004	SSCS	COX1	nonsyn	ti	protein coding	AGC	G>A
G126	G137	G137p3	G137p3_Oo_pool	pup	female	oocyte pool	CV	5724	G	A	1355	2	0.0015	heteroplasmy	-	3388	7	0.0021	SSCS	COX1	nonsyn	ti	protein coding	AGC	G>A
G126	G137	G137p3	G137p3_M	pup	female	muscle	CV	5724	G	A	1246	5	0.004	heteroplasmy	germline	3243	8	0.0025	DCS	COX1	nonsyn	ti	protein coding	AGC	G>A
G126	G137	G137p3	G137p3_Oo9	pup	female	single oocyte	CV	6570	G	A	13	1	0.0769	heteroplasmy	-	22	4	0.1818	SSCS	COX1	nonsyn	ti	protein coding	CGC	CpG>CpA
G126	G137	G137p5	G137p5_Oo4	pup	female	single oocyte	CV	6570	G	A	5	1	0.2	heteroplasmy	-	26	5	0.1923	exclude	COX1	nonsyn	ti	protein coding	CGC	CpG>CpA
G126	G137	G137	G137_Oo_pool	mother	female	oocyte pool	CV	6570	G	A	19	1	0.0526	heteroplasmy	-	143	6	0.042	SSCS	COX1	nonsyn	ti	protein coding	CGC	CpG>CpA
G126	G137	G137p3	G137p3_Oo6	pup	female	single oocyte	FS	6570	G	A	127	7	0.0551	heteroplasmy	-	275	11	0.04	DCS	COX1	nonsyn	ti	protein coding	CGC	CpG>CpA
G126	G137	G137p3	G137p3_Oo2	pup	female	single oocyte	FS	6570	G	A	75	2	0.0267	heteroplasmy	-	238	13	0.0546	SSCS	COX1	nonsyn	ti	protein coding	CGC	CpG>CpA
G126	G140	G140p7	G140p7_Br	pup	female	brain	CV	6570	G	A	1564	5	0.0032	heteroplasmy	-	4430	16	0.0036	DCS	COX1	nonsyn	ti	protein coding	CGC	CpG>CpA
G126	G137	G137	G137_Oo1	mother	female	single oocyte	CV	6570	G	A	19	4	0.2105	heteroplasmy	-	78	17	0.2179	SSCS	COX1	nonsyn	ti	protein coding	CGC	CpG>CpA
G126	G140	G140	G140_Oo_pool	mother	female	oocyte pool	CV	6570	G	A	313	5	0.016	heteroplasmy	-	1366	23	0.0168	DCS	COX1	nonsyn	ti	protein coding	CGC	CpG>CpA
G126	G140	G140p7	G140p7_Oo_pool	pup	female	oocyte pool	CV	6570	G	A	1424	9	0.0063	heteroplasmy	-	3570	23	0.0064	DCS	COX1	nonsyn	ti	protein coding	CGC	CpG>CpA
G126	G137	G137p3	G137p3_Oo7	pup	female	single oocyte	FS	6570	G	A	157	10	0.0637	heteroplasmy	-	330	30	0.0909	DCS	COX1	nonsyn	ti	protein coding	CGC	CpG>CpA
G126	G140	G140p7	G140p7_M	pup	female	muscle	CV	6570	G	A	2715	11	0.0041	heteroplasmy	-	10510	32	0.003	DCS	COX1	nonsyn	ti	protein coding	CGC	CpG>CpA
G126	G140	G140	G140_Oo1	mother	female	single oocyte	CV	6570	G	A	98	15	0.1531	heteroplasmy	-	240	33	0.1375	DCS	COX1	nonsyn	ti	protein coding	CGC	CpG>CpA
G126	G137	G137p5	G137p5_Oo1	pup	female	single oocyte	CV	6570	G	A	51	6	0.1177	heteroplasmy	-	171	34	0.1988	DCS	COX1	nonsyn	ti	protein coding	CGC	CpG>CpA
G126	G140	G140	G140_Oo2	mother	female	single oocyte	FS	6570	G	A	1180	9	0.0076	heteroplasmy	-	4646	34	0.0073	DCS	COX1	nonsyn	ti	protein coding	CGC	CpG>CpA
G126	G137	G137p1	G137p1_M	pup	male	muscle	CV	6570	G	A	967	14	0.0145	heteroplasmy	-	1724	35	0.0203	DCS	COX1	nonsyn	ti	protein coding	CGC	CpG>CpA
G126	G137	G137	G137_Oo3	mother	female	single oocyte	FS	6570	G	A	100	16	0.16	heteroplasmy	-	235	37	0.1574	DCS	COX1	nonsyn	ti	protein coding	CGC	CpG>CpA
G126	G137	G137p4	G137p4_M	pup	male	muscle	CV	6570	G	A	1187	29	0.0244	heteroplasmy	-	2119	59	0.0278	DCS	COX1	nonsyn	ti	protein coding	CGC	CpG>CpA
G126	G140	G140	G140_Oo4	mother	female	single oocyte	FS	6570	G	A	427	23	0.0539	heteroplasmy	-	988	62	0.0628	DCS	COX1	nonsyn	ti	protein coding	CGC	CpG>CpA
G126	G140	G140p7	G140p7_Oo3	pup	female	single oocyte	FS	6570	G	A	497	25	0.0503	heteroplasmy	-	1674	72	0.043	DCS	COX1	nonsyn	ti	protein coding	CGC	CpG>CpA
G126	G137	G137p1	G137p1_Br	pup	male	brain	CV	6570	G	A	2982	38	0.0127	heteroplasmy	-	5723	81	0.0142	DCS	COX1	nonsyn	ti	protein coding	CGC	CpG>CpA
G126	G140	G140p7	G140p7_Li	pup	female	liver	CV	6570	G	A	4299	38	0.0088	heteroplasmy	-	8955	82	0.0092	DCS	COX1	nonsyn	ti	protein coding	CGC	CpG>CpA
G126	G137	G137p3	G137p3_Oo4	pup	female	single oocyte	FS	6570	G	A	281	27	0.0961	heteroplasmy	-	1140	94	0.0825	DCS	COX1	nonsyn	ti	protein coding	CGC	CpG>CpA
G126	G137	G137	G137_Oo2	mother	female	single oocyte	FS	6570	G	A	906	31	0.0342	heteroplasmy	-	3402	135	0.0397	DCS	COX1	nonsyn	ti	protein coding	CGC	CpG>CpA
G126	G140	G140	G140_Oo3	mother	female	single oocyte	FS	6570	G	A	747	83	0.1111	heteroplasmy	-	1526	157	0.1029	DCS	COX1	nonsyn	ti	protein coding	CGC	CpG>CpA
G126	G137	G137p4	G137p4_Br	pup	male	brain	CV	6570	G	A	2923	101	0.0346	heteroplasmy	-	5442	184	0.0338	DCS	COX1	nonsyn	ti	protein coding	CGC	CpG>CpA
G126	G139	G139	G139_Oo_pool	mother	female	oocyte pool	CV	6570	G	A	597	78	0.1307	heteroplasmy	-	1549	204	0.1317	DCS	COX1	nonsyn	ti	protein coding	CGC	CpG>CpA
G126	G139	G139	G139_Oo2	mother	female	single oocyte	FS	6570	G	A	599	56	0.0935	heteroplasmy	-	2278	223	0.0979	DCS	COX1	nonsyn	ti	protein coding	CGC	CpG>CpA
G126	G137	G137p5	G137p5_Oo2	pup	female	single oocyte	FS	6570	G	A	230	66	0.287	heteroplasmy	-	849	251	0.2956	DCS	COX1	nonsyn	ti	protein coding	CGC	CpG>CpA
G126	G137	G137p5	G137p5_Oo_pool	pup	female	oocyte pool	CV	6570	G	A	532	88	0.1654	heteroplasmy	-	1674	263	0.1571	DCS	COX1	nonsyn	ti	protein coding	CGC	CpG>CpA
G126	G136	G136	G136_Oo5	mother	female	single oocyte	FS	6570	G	A	913	162	0.1774	heteroplasmy	-	1793	335	0.1868	DCS	COX1	nonsyn	ti	protein coding	CGC	CpG>CpA
G126	G137	G137p3	G137p3_Br	pup	female	brain	CV	6570	G	A	1060	123	0.116	heteroplasmy	-	3104	344	0.1108	DCS	COX1	nonsyn	ti	protein coding	CGC	CpG>CpA
G126	G136	G136	G136_M	mother	female	muscle	CV	6570	G	A	843	117	0.1388	heteroplasmy	-	2674	372	0.1391	DCS	COX1	nonsyn	ti	protein coding	CGC	CpG>CpA
G126	G137	G137p3	G137p3_M	pup	female	muscle	CV	6570	G	A	1140	143	0.1254	heteroplasmy	-	2904	372	0.1281	DCS	COX1	nonsyn	ti	protein coding	CGC	CpG>CpA
G126	G139	G139	G139_Ht	mother	female	heart	CV	6570	G	A	1567	181	0.1155	heteroplasmy	-	2979	378	0.1269	DCS	COX1	nonsyn	ti	protein coding	CGC	CpG>CpA
G126	G137	G137p3	G137p3_Oo_pool	pup	female	oocyte pool	CV	6570	G	A	1411	184	0.1304	heteroplasmy	-	3324	405	0.1218	DCS	COX1	nonsyn	ti	protein coding	CGC	CpG>CpA
G126	G137	G137p3	G137p3_Oo3	pup	female	single oocyte	FS	6570	G	A	861	91	0.1057	heteroplasmy	-	4103	455	0.1109	DCS	COX1	nonsyn	ti	protein coding	CGC	CpG>CpA
G126	G137	G137p3	G137p3_Oo5	pup	female	single oocyte	FS	6570	G	A	601	124	0.2063	heteroplasmy	-	2394	459	0.1917	DCS	COX1	nonsyn	ti	protein coding	CGC	CpG>CpA
G126	G140	G140	G140_M	mother	female	muscle	CV	6570	G	A	3437	204	0.0594	heteroplasmy	-	9593	517	0.0539	DCS	COX1	nonsyn	ti	protein coding	CGC	CpG>CpA
G126	G139	G139p1	G139p1_Oo_pool	pup	female	oocyte pool	CV	6570	G	A	900	117	0.13	heteroplasmy	-	3684	588	0.1596	DCS	COX1	nonsyn	ti	protein coding	CGC	CpG>CpA
G126	G139	G139p1	G139p1_Br	pup	female	brain	CV	6570	G	A	1301	238	0.1829	heteroplasmy	-	3365	590	0.1753	DCS	COX1	nonsyn	ti	protein coding	CGC	CpG>CpA
G126	G136	G136	G136_Oo6	mother	female	single oocyte	FS	6570	G	A	888	338	0.3806	heteroplasmy	-	1668	657	0.3939	DCS	COX1	nonsyn	ti	protein coding	CGC	CpG>CpA
G126	G139	G139p1	G139p1_Li	pup	female	liver	CV	6570	G	A	2206	353	0.16	heteroplasmy	-	4280	683	0.1596	DCS	COX1	nonsyn	ti	protein coding	CGC	CpG>CpA
G126	G139	G139	G139_Oo4	mother	female	single oocyte	FS	6570	G	A	1438	327	0.2274	heteroplasmy	-	2689	687	0.2555	DCS	COX1	nonsyn	ti	protein coding	CGC	CpG>CpA
G126	G137	G137	G137_Br	mother	female	brain	CV	6570	G	A	1563	219	0.1401	heteroplasmy	-	4796	702	0.1464	DCS	COX1	nonsyn	ti	protein coding	CGC	CpG>CpA
G126	G136	G136	G136_Oo3	mother	female	single oocyte	FS	6570	G	A	751	177	0.2357	heteroplasmy	-	2804	713	0.2543	DCS	COX1	nonsyn	ti	protein coding	CGC	CpG>CpA
G126	G139	G139p2	G139p2_Li	pup	female	liver	CV	6570	G	A	1312	326	0.2485	heteroplasmy	-	2934	721	0.2457	DCS	COX1	nonsyn	ti	protein coding	CGC	CpG>CpA
G126	G139	G139	G139_Oo3	mother	female	single oocyte	FS	6570	G	A	1167	358	0.3068	heteroplasmy	-	2303	755	0.3278	DCS	COX1	nonsyn	ti	protein coding	CGC	CpG>CpA
G126	G139	G139p2	G139p2_Br	pup	female	brain	CV	6570	G	A	1349	314	0.2328	heteroplasmy	-	3507	824	0.235	DCS	COX1	nonsyn	ti	protein coding	CGC	CpG>CpA
G126	G140	G140	G140_Br	mother	female	brain	CV	6570	G	A	3881	213	0.0549	heteroplasmy	-	14775	869	0.0588	DCS	COX1	nonsyn	ti	protein coding	CGC	CpG>CpA
G126	G137	G137	G137_Oo4	mother	female	single oocyte	FS	6570	G	A	1527	456	0.2986	heteroplasmy	-	3092	914	0.2956	DCS	COX1	nonsyn	ti	protein coding	CGC	CpG>CpA
G126	G140	G140p5	G140p5_Br	pup	female	brain	CV	6570	G	A	2568	338	0.1316	heteroplasmy	-	6152	926	0.1505	DCS	COX1	nonsyn	ti	protein coding	CGC	CpG>CpA
G126	G136	G136	G136_Oo_pool	mother	female	oocyte pool	CV	6570	G	A	2745	366	0.1333	heteroplasmy	-	6636	978	0.1474	DCS	COX1	nonsyn	ti	protein coding	CGC	CpG>CpA
G126	G139	G139p2	G139p2_M	pup	female	muscle	CV	6570	G	A	1399	312	0.223	heteroplasmy	-	4086	989	0.242	DCS	COX1	nonsyn	ti	protein coding	CGC	CpG>CpA
G126	G139	G139p1	G139p1_M	pup	female	muscle	CV	6570	G	A	1955	333	0.1703	heteroplasmy	-	5818	996	0.1712	DCS	COX1	nonsyn	ti	protein coding	CGC	CpG>CpA
G126	G137	G137	G137_M	mother	female	muscle	CV	6570	G	A	2747	322	0.1172	heteroplasmy	-	8047	1023	0.1271	DCS	COX1	nonsyn	ti	protein coding	CGC	CpG>CpA
G126	G140	G140p5	G140p5_M	pup	female	muscle	CV	6570	G	A	2973	358	0.1204	heteroplasmy	-	8738	1169	0.1338	DCS	COX1	nonsyn	ti	protein coding	CGC	CpG>CpA
G126	G137	G137p5	G137p5_Li	pup	female	liver	CV	6570	G	A	3974	679	0.1709	heteroplasmy	-	6717	1192	0.1775	DCS	COX1	nonsyn	ti	protein coding	CGC	CpG>CpA
G126	G136	G136	G136_Br	mother	female	brain	CV	6570	G	A	2571	414	0.161	heteroplasmy	-	8416	1432	0.1702	DCS	COX1	nonsyn	ti	protein coding	CGC	CpG>CpA
G126	G137	G137p5	G137p5_Br	pup	female	brain	CV	6570	G	A	2987	459	0.1537	heteroplasmy	-	8593	1469	0.171	DCS	COX1	nonsyn	ti	protein coding	CGC	CpG>CpA
G126	G137	G137p5	G137p5_M	pup	female	muscle	CV	6570	G	A	3014	589	0.1954	heteroplasmy	-	7740	1576	0.2036	DCS	COX1	nonsyn	ti	protein coding	CGC	CpG>CpA
G126	G139	G139	G139_M	mother	female	muscle	CV	6570	G	A	4985	514	0.1031	heteroplasmy	-	16512	1677	0.1016	DCS	COX1	nonsyn	ti	protein coding	CGC	CpG>CpA
G126	G137	G137p3	G137p3_Li	pup	female	liver	CV	6570	G	A	6151	773	0.1257	heteroplasmy	-	12766	1680	0.1316	DCS	COX1	nonsyn	ti	protein coding	CGC	CpG>CpA
G126	G139	G139	G139_Br	mother	female	brain	CV	6570	G	A	4045	508	0.1256	heteroplasmy	-	14636	1705	0.1165	DCS	COX1	nonsyn	ti	protein coding	CGC	CpG>CpA
G126	G136	G136	G136_Li	mother	female	liver	CV	6570	G	A	6580	1099	0.167	heteroplasmy	-	13540	2353	0.1738	DCS	COX1	nonsyn	ti	protein coding	CGC	CpG>CpA
G126	G139	G139	G139_Oo4	mother	female	single oocyte	FS	6574	T	C	1438	1	0.0007	heteroplasmy	-	2691	1	0.0004	exclude	COX1	nonsyn	ti	protein coding	ATC	T>C
G126	G139	G139	G139_Oo_pool	mother	female	oocyte pool	CV	6574	T	C	600	23	0.0383	heteroplasmy	-	1558	54	0.0347	DCS	COX1	nonsyn	ti	protein coding	ATC	T>C
G126	G139	G139	G139_Ht	mother	female	heart	CV	6574	T	C	1587	42	0.0265	heteroplasmy	-	2993	82	0.0274	DCS	COX1	nonsyn	ti	protein coding	ATC	T>C
G126	G139	G139	G139_Oo3	mother	female	single oocyte	FS	6574	T	C	1179	68	0.0577	heteroplasmy	-	2317	115	0.0496	DCS	COX1	nonsyn	ti	protein coding	ATC	T>C
G126	G139	G139p1	G139p1_Br	pup	female	brain	CV	6574	T	C	1308	98	0.0749	heteroplasmy	-	3381	292	0.0864	DCS	COX1	nonsyn	ti	protein coding	ATC	T>C
G126	G139	G139p1	G139p1_Oo_pool	pup	female	oocyte pool	CV	6574	T	C	906	82	0.0905	heteroplasmy	-	3709	335	0.0903	DCS	COX1	nonsyn	ti	protein coding	ATC	T>C
G126	G139	G139p1	G139p1_Li	pup	female	liver	CV	6574	T	C	2207	173	0.0784	heteroplasmy	-	4274	353	0.0826	DCS	COX1	nonsyn	ti	protein coding	ATC	T>C
G126	G139	G139	G139_Br	mother	female	brain	CV	6574	T	C	4083	94	0.023	heteroplasmy	-	14729	414	0.0281	DCS	COX1	nonsyn	ti	protein coding	ATC	T>C
G126	G139	G139	G139_M	mother	female	muscle	CV	6574	T	C	5014	118	0.0235	heteroplasmy	-	16616	459	0.0276	DCS	COX1	nonsyn	ti	protein coding	ATC	T>C
G126	G139	G139p1	G139p1_M	pup	female	muscle	CV	6574	T	C	1959	157	0.0801	heteroplasmy	-	5813	517	0.0889	DCS	COX1	nonsyn	ti	protein coding	ATC	T>C
G126	G140	G140p7	G140p7_Br	pup	female	brain	CV	7138	C	A	1525	1	0.0007	heteroplasmy	germline	4132	5	0.0012	SSCS	COX2	nonsyn	tv	protein coding	TCT	C>A
G126	G140	G140p7	G140p7_Oo_pool	pup	female	oocyte pool	CV	7138	C	A	1263	4	0.0032	heteroplasmy	-	3293	14	0.0043	SSCS	COX2	nonsyn	tv	protein coding	TCT	C>A
G126	G140	G140p7	G140p7_Li	pup	female	liver	CV	7138	C	A	4224	14	0.0033	heteroplasmy	germline	8730	29	0.0033	DCS	COX2	nonsyn	tv	protein coding	TCT	C>A
G126	G140	G140p7	G140p7_M	pup	female	muscle	CV	7138	C	A	2532	7	0.0028	heteroplasmy	germline	10366	41	0.004	DCS	COX2	nonsyn	tv	protein coding	TCT	C>A
G126	G137	G137p3	G137p3_Br	pup	female	brain	CV	8637	G	A	1188	2	0.0017	heteroplasmy	germline	3547	12	0.0034	SSCS	COX3	nonsyn	ti	protein coding	AGT	G>A
G126	G137	G137p3	G137p3_M	pup	female	muscle	CV	8637	G	A	1332	6	0.0045	heteroplasmy	germline	3332	16	0.0048	DCS	COX3	nonsyn	ti	protein coding	AGT	G>A
G126	G137	G137p3	G137p3_Oo_pool	pup	female	oocyte pool	CV	8637	G	A	1256	13	0.0104	heteroplasmy	-	3074	53	0.0172	DCS	COX3	nonsyn	ti	protein coding	AGT	G>A
G126	G137	G137p3	G137p3_Li	pup	female	liver	CV	8637	G	A	6585	20	0.003	heteroplasmy	germline	13789	64	0.0046	DCS	COX3	nonsyn	ti	protein coding	AGT	G>A
G129	G133	G133	G133_Oo2	mother	female	single oocyte	FS	8793	C	A	408	1	0.0025	heteroplasmy	-	3796	12	0.0032	SSCS	COX3	nonsyn	tv	protein coding	TCG	C>A
G129	G133	G133	G133_Br	mother	female	brain	CV	8793	C	A	2071	7	0.0034	heteroplasmy	-	4094	12	0.0029	DCS	COX3	nonsyn	tv	protein coding	TCG	C>A
G129	G133	G133	G133_M	mother	female	muscle	CV	8793	C	A	3374	10	0.003	heteroplasmy	-	8255	22	0.0027	DCS	COX3	nonsyn	tv	protein coding	TCG	C>A
G129	G132	G132	G132_Oo3	mother	female	single oocyte	FS	8873	G	A	378	1	0.0027	heteroplasmy	-	821	1	0.0012	exclude	COX3	syn	ti	protein coding	CGG	CpG>CpA
G129	G132	G132p3	G132p3_Oo_pool	pup	female	oocyte pool	CV	8873	G	A	152	3	0.0197	heteroplasmy	-	721	5	0.0069	SSCS	COX3	syn	ti	protein coding	CGG	CpG>CpA
G129	G132	G132p3	G132p3_Br	pup	female	brain	CV	8873	G	A	1340	6	0.0045	heteroplasmy	-	2242	9	0.004	DCS	COX3	syn	ti	protein coding	CGG	CpG>CpA
G129	G132	G132	G132_Br	mother	female	brain	CV	8873	G	A	848	5	0.0059	heteroplasmy	-	1820	9	0.0049	DCS	COX3	syn	ti	protein coding	CGG	CpG>CpA
G129	G132	G132p3	G132p3_M	pup	female	muscle	CV	8873	G	A	2060	5	0.0024	heteroplasmy	-	3667	14	0.0038	DCS	COX3	syn	ti	protein coding	CGG	CpG>CpA
G129	G132	G132	G132_M	mother	female	muscle	CV	8873	G	A	2853	7	0.0025	heteroplasmy	-	6369	22	0.0035	DCS	COX3	syn	ti	protein coding	CGG	CpG>CpA
G129	G132	G132	G132_Oo1	mother	female	single oocyte	FS	8873	G	A	447	13	0.0291	heteroplasmy	-	1001	44	0.044	DCS	COX3	syn	ti	protein coding	CGG	CpG>CpA
G126	G137	G137p3	G137p3_Br	pup	female	brain	CV	9204	G	A	1120	4	0.0036	heteroplasmy	germline	3327	8	0.0024	SSCS	COX3	nonsyn	ti	protein coding	GGC	G>A
G126	G137	G137p3	G137p3_Li	pup	female	liver	CV	9204	G	A	6456	7	0.0011	heteroplasmy	germline	13608	11	0.0008	DCS	COX3	nonsyn	ti	protein coding	GGC	G>A
G126	G137	G137p3	G137p3_M	pup	female	muscle	CV	9204	G	A	1251	4	0.0032	heteroplasmy	germline	3102	12	0.0039	SSCS	COX3	nonsyn	ti	protein coding	GGC	G>A
G126	G137	G137p3	G137p3_Oo_pool	pup	female	oocyte pool	CV	9204	G	A	1304	7	0.0054	heteroplasmy	-	3327	20	0.006	DCS	COX3	nonsyn	ti	protein coding	GGC	G>A
G126	G139	G139p1	G139p1_M	pup	female	muscle	CV	9287	C	A	2055	1	0.0005	heteroplasmy	germline	6259	1	0.0002	exclude	COX3	nonsyn	tv	protein coding	TCA	C>A
G126	G139	G139p1	G139p1_Li	pup	female	liver	CV	9287	C	A	2207	1	0.0005	heteroplasmy	germline	4250	2	0.0005	SSCS	COX3	nonsyn	tv	protein coding	TCA	C>A
G126	G139	G139p1	G139p1_Oo_pool	pup	female	oocyte pool	CV	9287	C	A	921	7	0.0076	heteroplasmy	-	2948	9	0.0031	DCS	COX3	nonsyn	tv	protein coding	TCA	C>A
G129	G132	G132p8	G132p8_Oo_pool	pup	female	oocyte pool	CV	9861	G	A	970	6	0.0062	heteroplasmy	-	2385	12	0.005	DCS	TrnR	-	ti	tRNA	TGT	G>A
G129	G132	G132p8	G132p8_M	pup	female	muscle	CV	9861	G	A	1607	9	0.0056	heteroplasmy	germline	3383	16	0.0047	DCS	TrnR	-	ti	tRNA	TGT	G>A
G129	G132	G132p8	G132p8_Br	pup	female	brain	CV	9861	G	A	2691	17	0.0063	heteroplasmy	germline	5464	39	0.0071	DCS	TrnR	-	ti	tRNA	TGT	G>A
G126	G139	G139p1	G139p1_Oo_pool	pup	female	oocyte pool	CV	10096	G	A	542	1	0.0019	heteroplasmy	-	2752	2	0.0007	SSCS	ND4L	nonsyn	ti	protein coding	AGG	G>A
G126	G139	G139p1	G139p1_Li	pup	female	liver	CV	10096	G	A	1937	4	0.0021	heteroplasmy	germline	3757	9	0.0024	SSCS	ND4L	nonsyn	ti	protein coding	AGG	G>A
G126	G139	G139p1	G139p1_Br	pup	female	brain	CV	10096	G	A	1197	2	0.0017	heteroplasmy	germline	3011	10	0.0033	SSCS	ND4L	nonsyn	ti	protein coding	AGG	G>A
G126	G139	G139p1	G139p1_M	pup	female	muscle	CV	10096	G	A	1816	5	0.0028	heteroplasmy	germline	5473	20	0.0037	DCS	ND4L	nonsyn	ti	protein coding	AGG	G>A
G129	G132	G132p8	G132p8_Oo2	pup	female	single oocyte	FS	11259	G	A	101	2	0.0198	heteroplasmy	-	230	4	0.0174	SSCS	ND4	nonsyn	ti	protein coding	AGC	G>A
G129	G132	G132p8	G132p8_Oo_pool	pup	female	oocyte pool	CV	11259	G	A	1052	4	0.0038	heteroplasmy	-	2517	11	0.0044	SSCS	ND4	nonsyn	ti	protein coding	AGC	G>A
G129	G132	G132p8	G132p8_Br	pup	female	brain	CV	11259	G	A	3348	8	0.0024	heteroplasmy	germline	6542	16	0.0024	DCS	ND4	nonsyn	ti	protein coding	AGC	G>A
G129	G132	G132p8	G132p8_M	pup	female	muscle	CV	11259	G	A	1887	11	0.0058	heteroplasmy	germline	3950	21	0.0053	DCS	ND4	nonsyn	ti	protein coding	AGC	G>A
G126	G140	G140	G140_Oo2	mother	female	single oocyte	FS	11977	G	A	1061	7	0.0066	heteroplasmy	-	4068	10	0.0025	DCS	ND5	nonsyn	ti	protein coding	AGC	G>A
G126	G140	G140	G140_Oo1	mother	female	single oocyte	CV	11977	G	A	44	7	0.1591	heteroplasmy	-	135	12	0.0889	DCS	ND5	nonsyn	ti	protein coding	AGC	G>A
G126	G140	G140	G140_Oo_pool	mother	female	oocyte pool	CV	11977	G	A	216	2	0.0093	heteroplasmy	-	1120	14	0.0125	SSCS	ND5	nonsyn	ti	protein coding	AGC	G>A
G126	G140	G140	G140_M	mother	female	muscle	CV	11977	G	A	3568	74	0.0207	heteroplasmy	-	9904	199	0.0201	DCS	ND5	nonsyn	ti	protein coding	AGC	G>A
G126	G140	G140p1	G140p1_M	pup	male	muscle	CV	11977	G	A	4554	190	0.0417	heteroplasmy	-	9033	378	0.0418	DCS	ND5	nonsyn	ti	protein coding	AGC	G>A
G126	G140	G140	G140_Br	mother	female	brain	CV	11977	G	A	3543	105	0.0296	heteroplasmy	-	14859	422	0.0284	DCS	ND5	nonsyn	ti	protein coding	AGC	G>A
G126	G140	G140p1	G140p1_Br	pup	male	brain	CV	11977	G	A	4867	227	0.0466	heteroplasmy	-	10191	492	0.0483	DCS	ND5	nonsyn	ti	protein coding	AGC	G>A
G129	G134	G134p7	G134p7_Oo4	pup	female	single oocyte	CV	13052	T	C	277	2	0.0072	heteroplasmy	-	700	4	0.0057	SSCS	ND5	syn	ti	protein coding	TTC	T>C
G129	G134	G134p7	G134p7_Br	pup	female	brain	CV	13052	T	C	1130	16	0.0142	heteroplasmy	germline	3217	39	0.0121	DCS	ND5	syn	ti	protein coding	TTC	T>C
G129	G134	G134p7	G134p7_Oo_pool	pup	female	oocyte pool	CV	13052	T	C	1154	21	0.0182	heteroplasmy	-	2832	47	0.0166	DCS	ND5	syn	ti	protein coding	TTC	T>C
G129	G134	G134p7	G134p7_M	pup	female	muscle	CV	13052	T	C	2946	41	0.0139	heteroplasmy	germline	8623	131	0.0152	DCS	ND5	syn	ti	protein coding	TTC	T>C
G126	G140	G140p7	G140p7_Br	pup	female	brain	CV	13119	G	T	1512	7	0.0046	heteroplasmy	germline	4185	14	0.0033	DCS	ND5	nonsyn	tv	protein coding	CGG	G>T
G126	G140	G140p7	G140p7_Li	pup	female	liver	CV	13119	G	T	4507	7	0.0016	heteroplasmy	germline	9368	16	0.0017	DCS	ND5	nonsyn	tv	protein coding	CGG	G>T
G126	G140	G140p7	G140p7_Oo_pool	pup	female	oocyte pool	CV	13119	G	T	1302	6	0.0046	heteroplasmy	-	3437	23	0.0067	DCS	ND5	nonsyn	tv	protein coding	CGG	G>T
G126	G140	G140p7	G140p7_M	pup	female	muscle	CV	13119	G	T	2440	7	0.0029	heteroplasmy	germline	9723	31	0.0032	DCS	ND5	nonsyn	tv	protein coding	CGG	G>T
G126	G140	G140p7	G140p7_Oo2	pup	female	single oocyte	FS	13119	G	T	424	13	0.0307	heteroplasmy	-	1676	51	0.0304	DCS	ND5	nonsyn	tv	protein coding	CGG	G>T
G126	G140	G140	G140_Oo3	mother	female	single oocyte	FS	13174	C	A	705	1	0.0014	heteroplasmy	-	1429	1	0.0007	exclude	ND5	nonsyn	tv	protein coding	CCA	C>A
G126	G140	G140	G140_Oo4	mother	female	single oocyte	FS	13174	C	A	411	1	0.0024	heteroplasmy	-	866	1	0.0012	exclude	ND5	nonsyn	tv	protein coding	CCA	C>A
G126	G140	G140p6	G140p6_Oo4	pup	female	single oocyte	CV	13174	C	A	10	1	0.1	heteroplasmy	-	15	1	0.0667	exclude	ND5	nonsyn	tv	protein coding	CCA	C>A
G126	G140	G140	G140_Oo_pool	mother	female	oocyte pool	CV	13174	C	A	236	1	0.0042	heteroplasmy	-	1299	2	0.0015	SSCS	ND5	nonsyn	tv	protein coding	CCA	C>A
G126	G140	G140p6	G140p6_Oo3	pup	female	single oocyte	FS	13174	C	A	524	2	0.0038	heteroplasmy	-	1900	5	0.0026	SSCS	ND5	nonsyn	tv	protein coding	CCA	C>A
G126	G140	G140p6	G140p6_Oo2	pup	female	single oocyte	FS	13174	C	A	290	3	0.0103	heteroplasmy	-	1163	9	0.0077	SSCS	ND5	nonsyn	tv	protein coding	CCA	C>A
G126	G140	G140	G140_M	mother	female	muscle	CV	13174	C	A	3186	18	0.0057	heteroplasmy	-	8964	67	0.0075	DCS	ND5	nonsyn	tv	protein coding	CCA	C>A
G126	G140	G140p6	G140p6_Oo_pool	pup	female	oocyte pool	CV	13174	C	A	1095	32	0.0292	heteroplasmy	-	2954	81	0.0274	DCS	ND5	nonsyn	tv	protein coding	CCA	C>A
G126	G140	G140	G140_Br	mother	female	brain	CV	13174	C	A	3393	20	0.0059	heteroplasmy	-	13856	101	0.0073	DCS	ND5	nonsyn	tv	protein coding	CCA	C>A
G126	G140	G140p6	G140p6_M	pup	female	muscle	CV	13174	C	A	1916	38	0.0198	heteroplasmy	-	4541	108	0.0238	DCS	ND5	nonsyn	tv	protein coding	CCA	C>A
G126	G140	G140p6	G140p6_Br	pup	female	brain	CV	13174	C	A	4336	106	0.0245	heteroplasmy	-	12084	280	0.0232	DCS	ND5	nonsyn	tv	protein coding	CCA	C>A
G126	G140	G140p6	G140p6_Li	pup	female	liver	CV	13174	C	A	5623	113	0.0201	heteroplasmy	-	14334	295	0.0206	DCS	ND5	nonsyn	tv	protein coding	CCA	C>A
G129	G132	G132p5	G132p5_Oo3	pup	female	single oocyte	FS	13862	G	A	165	1	0.0061	heteroplasmy	-	384	2	0.0052	SSCS	ND6	syn	ti	protein coding	CGT	CpG>CpA
G129	G132	G132p5	G132p5_Br	pup	female	brain	CV	13862	G	A	280	1	0.0036	heteroplasmy	germline	694	3	0.0043	SSCS	ND6	syn	ti	protein coding	CGT	CpG>CpA
G129	G132	G132p5	G132p5_M	pup	female	muscle	CV	13862	G	A	1879	6	0.0032	heteroplasmy	germline	3657	17	0.0046	DCS	ND6	syn	ti	protein coding	CGT	CpG>CpA
G129	G132	G132p5	G132p5_Oo_pool	pup	female	oocyte pool	CV	13862	G	A	1624	7	0.0043	heteroplasmy	-	4344	20	0.0046	DCS	ND6	syn	ti	protein coding	CGT	CpG>CpA
G126	G137	G137p3	G137p3_M	pup	female	muscle	CV	14439	G	A	1291	2	0.0015	heteroplasmy	germline	3098	3	0.001	SSCS	CYTB	nonsyn	ti	protein coding	CGG	CpG>CpA
G126	G137	G137p3	G137p3_Oo_pool	pup	female	oocyte pool	CV	14439	G	A	1192	2	0.0017	heteroplasmy	-	2961	6	0.002	SSCS	CYTB	nonsyn	ti	protein coding	CGG	CpG>CpA
G126	G137	G137p3	G137p3_Li	pup	female	liver	CV	14439	G	A	6112	9	0.0015	heteroplasmy	germline	12955	16	0.0012	DCS	CYTB	nonsyn	ti	protein coding	CGG	CpG>CpA
G126	G136	G136	G136_Oo5	mother	female	single oocyte	FS	14642	G	A	888	1	0.0011	heteroplasmy	-	1721	1	0.0006	exclude	CYTB	syn	ti	protein coding	GGG	G>A
G126	G140	G140p6	G140p6_Oo5	pup	female	single oocyte	CV	14642	G	A	8	2	0.25	heteroplasmy	-	29	3	0.1034	exclude	CYTB	syn	ti	protein coding	GGG	G>A
G126	G140	G140p6	G140p6_Oo1	pup	female	single oocyte	FS	14642	G	A	11	4	0.3636	heteroplasmy	-	32	5	0.1563	exclude	CYTB	syn	ti	protein coding	GGG	G>A
G126	G140	G140p6	G140p6_Oo4	pup	female	single oocyte	CV	14642	A	G	8	4	0.5	heteroplasmy	-	25	8	0.32	exclude	CYTB	syn	ti	protein coding	GGG	A>G
G126	G136	G136	G136_Oo2	mother	female	single oocyte	FS	14642	G	A	52	5	0.0962	heteroplasmy	-	155	12	0.0774	DCS	CYTB	syn	ti	protein coding	GGG	G>A
G126	G140	G140	G140_Oo4	mother	female	single oocyte	FS	14642	G	A	353	6	0.017	heteroplasmy	-	857	12	0.014	DCS	CYTB	syn	ti	protein coding	GGG	G>A
G126	G136	G136	G136_Oo4	mother	female	single oocyte	FS	14642	G	A	56	6	0.1071	heteroplasmy	-	289	25	0.0865	DCS	CYTB	syn	ti	protein coding	GGG	G>A
G126	G140	G140	G140_Oo1	mother	female	single oocyte	CV	14642	G	A	70	9	0.1286	heteroplasmy	-	211	31	0.1469	DCS	CYTB	syn	ti	protein coding	GGG	G>A
G126	G140	G140	G140_Oo2	mother	female	single oocyte	FS	14642	G	A	1122	14	0.0125	heteroplasmy	-	4369	40	0.0092	DCS	CYTB	syn	ti	protein coding	GGG	G>A
G126	G140	G140	G140_Oo3	mother	female	single oocyte	FS	14642	G	A	682	40	0.0587	heteroplasmy	-	1437	97	0.0675	DCS	CYTB	syn	ti	protein coding	GGG	G>A
G126	G140	G140	G140_Oo_pool	mother	female	oocyte pool	CV	14642	G	A	244	17	0.0697	heteroplasmy	-	1246	104	0.0835	DCS	CYTB	syn	ti	protein coding	GGG	G>A
G126	G136	G136	G136_M	mother	female	muscle	CV	14642	G	A	831	31	0.0373	heteroplasmy	-	2553	120	0.047	DCS	CYTB	syn	ti	protein coding	GGG	G>A
G126	G136	G136	G136_Oo_pool	mother	female	oocyte pool	CV	14642	G	A	2598	75	0.0289	heteroplasmy	-	6260	160	0.0256	DCS	CYTB	syn	ti	protein coding	GGG	G>A
G126	G140	G140p6	G140p6_Oo3	pup	female	single oocyte	FS	14642	G	A	531	44	0.0829	heteroplasmy	-	2025	172	0.0849	DCS	CYTB	syn	ti	protein coding	GGG	G>A
G126	G140	G140p6	G140p6_Oo2	pup	female	single oocyte	FS	14642	G	A	263	56	0.2129	heteroplasmy	-	1215	238	0.1959	DCS	CYTB	syn	ti	protein coding	GGG	G>A
G126	G136	G136	G136_Br	mother	female	brain	CV	14642	G	A	2376	79	0.0333	heteroplasmy	-	7905	274	0.0347	DCS	CYTB	syn	ti	protein coding	GGG	G>A
G126	G140	G140p6	G140p6_Oo_pool	pup	female	oocyte pool	CV	14642	G	A	932	131	0.1406	heteroplasmy	-	2746	414	0.1508	DCS	CYTB	syn	ti	protein coding	GGG	G>A
G126	G136	G136	G136_Li	mother	female	liver	CV	14642	G	A	5988	212	0.0354	heteroplasmy	-	12820	462	0.036	DCS	CYTB	syn	ti	protein coding	GGG	G>A
G126	G140	G140p5	G140p5_Br	pup	female	brain	CV	14642	G	A	2439	218	0.0894	heteroplasmy	-	5852	518	0.0885	DCS	CYTB	syn	ti	protein coding	GGG	G>A
G126	G140	G140p5	G140p5_M	pup	female	muscle	CV	14642	G	A	2769	195	0.0704	heteroplasmy	-	8528	688	0.0807	DCS	CYTB	syn	ti	protein coding	GGG	G>A
G126	G140	G140	G140_Br	mother	female	brain	CV	14642	G	A	3105	151	0.0486	heteroplasmy	-	13616	727	0.0534	DCS	CYTB	syn	ti	protein coding	GGG	G>A
G126	G140	G140	G140_M	mother	female	muscle	CV	14642	G	A	3509	260	0.0741	heteroplasmy	-	9958	727	0.073	DCS	CYTB	syn	ti	protein coding	GGG	G>A
G126	G140	G140p6	G140p6_M	pup	female	muscle	CV	14642	G	A	2001	377	0.1884	heteroplasmy	-	5034	1018	0.2022	DCS	CYTB	syn	ti	protein coding	GGG	G>A
G126	G140	G140p1	G140p1_M	pup	male	muscle	CV	14642	G	A	4835	698	0.1444	heteroplasmy	-	9323	1354	0.1452	DCS	CYTB	syn	ti	protein coding	GGG	G>A
G126	G140	G140p1	G140p1_Br	pup	male	brain	CV	14642	G	A	4267	673	0.1577	heteroplasmy	-	9388	1588	0.1692	DCS	CYTB	syn	ti	protein coding	GGG	G>A
G126	G140	G140p6	G140p6_Li	pup	female	liver	CV	14642	G	A	5334	931	0.1745	heteroplasmy	-	13955	2543	0.1822	DCS	CYTB	syn	ti	protein coding	GGG	G>A
G126	G140	G140p6	G140p6_Br	pup	female	brain	CV	14642	G	A	4769	883	0.1852	heteroplasmy	-	13724	2570	0.1873	DCS	CYTB	syn	ti	protein coding	GGG	G>A
G129	G132	G132p7	G132p7_Oo3	pup	female	single oocyte	FS	15133	C	A	179	2	0.0112	heteroplasmy	-	416	3	0.0072	SSCS	CYTB	nonsyn	tv	protein coding	GCC	C>A
G129	G132	G132p7	G132p7_Oo4	pup	female	single oocyte	FS	15133	C	A	93	6	0.0645	heteroplasmy	-	179	11	0.0615	DCS	CYTB	nonsyn	tv	protein coding	GCC	C>A
G129	G132	G132p7	G132p7_M	pup	female	muscle	CV	15133	C	A	522	10	0.0192	heteroplasmy	germline	830	13	0.0157	DCS	CYTB	nonsyn	tv	protein coding	GCC	C>A
G129	G132	G132p7	G132p7_Oo1	pup	female	single oocyte	FS	15133	C	A	292	9	0.0308	heteroplasmy	-	625	18	0.0288	DCS	CYTB	nonsyn	tv	protein coding	GCC	C>A
G129	G132	G132p7	G132p7_Oo_pool	pup	female	oocyte pool	CV	15133	C	A	1385	17	0.0123	heteroplasmy	-	4409	52	0.0118	DCS	CYTB	nonsyn	tv	protein coding	GCC	C>A
G129	G132	G132p7	G132p7_Br	pup	female	brain	CV	15133	C	A	5277	103	0.0195	heteroplasmy	germline	10919	228	0.0209	DCS	CYTB	nonsyn	tv	protein coding	GCC	C>A
G126	G139	G139p1	G139p1_Oo_pool	pup	female	oocyte pool	CV	15607	T	C	585	3	0.0051	heteroplasmy	-	2786	16	0.0057	SSCS	D-loop	-	ti	D-loop	ATC	T>C
G126	G139	G139p1	G139p1_Br	pup	female	brain	CV	15607	T	C	1353	21	0.0155	heteroplasmy	germline	3544	34	0.0096	DCS	D-loop	-	ti	D-loop	ATC	T>C
G126	G139	G139p1	G139p1_M	pup	female	muscle	CV	15607	T	C	1799	9	0.005	heteroplasmy	germline	5525	37	0.0067	DCS	D-loop	-	ti	D-loop	ATC	T>C
G126	G139	G139p1	G139p1_Li	pup	female	liver	CV	15607	T	C	2117	18	0.0085	heteroplasmy	germline	4260	40	0.0094	DCS	D-loop	-	ti	D-loop	ATC	T>C
G129	G133	G133p3	G133p3_Oo_pool	pup	female	oocyte pool	CV	15760	G	A	862	1	0.0012	heteroplasmy	-	2124	3	0.0014	SSCS	D-loop	-	ti	D-loop	GGG	G>A
G129	G133	G133p3	G133p3_Br	pup	female	brain	CV	15760	G	A	4259	1	0.0002	heteroplasmy	germline	8548	4	0.0005	SSCS	D-loop	-	ti	D-loop	GGG	G>A
G129	G133	G133p3	G133p3_M	pup	female	muscle	CV	15760	G	A	3609	2	0.0006	heteroplasmy	germline	12549	11	0.0009	SSCS	D-loop	-	ti	D-loop	GGG	G>A
G126	G137	G137p3	G137p3_Oo9	pup	female	single oocyte	CV	133	C	A	7	0	0	heteroplasmy only in SSCS	-	16	1	0.0625	exclude	mt-Rnr1	-	tv	rRNA	ACC	C>A
G126	G137	G137p5	G137p5_Oo3	pup	female	single oocyte	CV	133	C	A	8	0	0	heteroplasmy only in SSCS	-	20	1	0.05	exclude	mt-Rnr1	-	tv	rRNA	ACC	C>A
G126	G137	G137p5	G137p5_Oo4	pup	female	single oocyte	CV	133	C	A	9	0	0	heteroplasmy only in SSCS	-	20	2	0.1	exclude	mt-Rnr1	-	tv	rRNA	ACC	C>A
G126	G140	G140	G140_Oo1	mother	female	single oocyte	CV	133	C	A	61	0	0	heteroplasmy only in SSCS	-	190	6	0.0316	SSCS	mt-Rnr1	-	tv	rRNA	ACC	C>A
G129	G132	G132p6	G132p6_Br	pup	female	brain	CV	3573	G	A	NA	0	NA	heteroplasmy only in SSCS	-	1999	1	0.0005	exclude	ND1	nonsyn	ti	protein coding	AGC	G>A
G129	G131	G131	G131_Oo4	mother	female	single oocyte	FS	3739	G	A	213	0	0	heteroplasmy only in SSCS	-	522	1	0.0019	exclude	TrnI	-	ti	tRNA	AGA	G>A
G126	G137	G137p3	G137p3_Br	pup	female	brain	CV	5724	G	A	NA	0	NA	heteroplasmy only in SSCS	germline	3303	6	0.0018	SSCS	COX1	nonsyn	ti	protein coding	AGC	G>A
G126	G137	G137p3	G137p3_Oo8	pup	female	single oocyte	CV	6570	G	A	1	0	0	heteroplasmy only in SSCS	-	2	1	0.5	exclude	COX1	nonsyn	ti	protein coding	CGC	CpG>CpA
G126	G137	G137p5	G137p5_Oo3	pup	female	single oocyte	CV	6570	G	A	8	0	0	heteroplasmy only in SSCS	-	14	1	0.0714	exclude	COX1	nonsyn	ti	protein coding	CGC	CpG>CpA
G126	G136	G136	G136_Oo4	mother	female	single oocyte	FS	6570	G	A	NA	0	NA	heteroplasmy only in SSCS	-	316	3	0.0095	SSCS	COX1	nonsyn	ti	protein coding	CGC	CpG>CpA
G129	G133	G133	G133_Oo3	mother	female	single oocyte	FS	8793	C	A	NA	0	NA	heteroplasmy only in SSCS	-	589	1	0.0017	exclude	COX3	nonsyn	tv	protein coding	TCG	C>A
G129	G133	G133	G133_Oo4	mother	female	single oocyte	FS	8793	C	A	NA	0	NA	heteroplasmy only in SSCS	-	511	1	0.002	exclude	COX3	nonsyn	tv	protein coding	TCG	C>A
G129	G132	G132	G132_Oo_pool	mother	female	oocyte pool	CV	8873	G	A	80	0	0	heteroplasmy only in SSCS	-	1034	1	0.001	exclude	COX3	syn	ti	protein coding	CGG	CpG>CpA
G129	G132	G132	G132_Oo2	mother	female	single oocyte	FS	8873	G	A	51	0	0	heteroplasmy only in SSCS	-	113	2	0.0177	SSCS	COX3	syn	ti	protein coding	CGG	CpG>CpA
G126	G140	G140	G140_Oo3	mother	female	single oocyte	FS	11977	G	A	NA	0	NA	heteroplasmy only in SSCS	-	1426	1	0.0007	exclude	ND5	nonsyn	ti	protein coding	AGC	G>A
G126	G140	G140p7	G140p7_Oo3	pup	female	single oocyte	FS	13119	G	T	NA	0	NA	heteroplasmy only in SSCS	-	1532	1	0.0007	exclude	ND5	nonsyn	tv	protein coding	CGG	G>T
G129	G132	G132p5	G132p5_Oo1	pup	female	single oocyte	FS	13862	G	A	NA	0	NA	heteroplasmy only in SSCS	-	664	1	0.0015	exclude	ND6	syn	ti	protein coding	CGT	CpG>CpA
G126	G137	G137p3	G137p3_Br	pup	female	brain	CV	14439	G	A	1066	0	0	heteroplasmy only in SSCS	germline	3078	1	0.0003	exclude	CYTB	nonsyn	ti	protein coding	CGG	CpG>CpA
CV... DNA fragmentation by ultrasonication using the Covaris M220
FS ... Enzymatic DNA fragmentation (NEB UltraII FS DNA Library Preparation Kit)
