# Supplementary material for: Age-related accumulation of de novo mitochondrial mutations in mammalian oocytes and somatic tissues
Source: PLoS Biol. 2020 Jul 15;18(7):e3000745. doi: 10.1371/journal.pbio.3000745 (PMC7363077; doi:10.1371/journal.pbio.3000745)
Supplement: S4 Table — The D-loop and noncoding region are listed separately to allow for better comparison to reported results on the D-loop region solely. The D-loop region in mouse mtDNA has a size of 877 bp compared with 934 bp considering all noncoding regions. p-Values were corrected for multiple testing (separately for mother versus pup comparisons and D-loop versus non–D-loop comparisons) using the method of Benjamini–Hochberg to control the false discovery rate. mtDNA, mitochondrial DNA. (XLSX) [file pbio.3000745.s023.xlsx]

## Sheet: S4. regions
		mothers			pups			mothers vs. pups		D-loop vs. non-D-loop for mothers		D-loop vs. non-D-loop for pups
tissue	region	n_mut	nt_sequenced	mut-freq	n_mut	nt_sequenced	mut-freq	fold-difference	p-value (FET)	fold-difference	p-value (FET)	fold-difference	p-value (FET)
brain	all	325	262870100	1.23635e-06	465	1061353310	4.3812e-07	2.82195	3.96e-41
brain	D-loop	54	14143379	3.81804e-06	39	57104715	6.82956e-07	5.59047	2.56e-15	3.50424	2.22757e-12	1.60999	0.0118796
brain	non-coding	55	15062618	3.65142e-06	40	60816196	6.5772e-07	5.55164	1.84e-15
brain	Non-coding (outside D-loop)	1	919239	1.08786e-06	1	3711481	2.69434e-07	NA	0.4837
brain	non-D-loop	271	248726721	1.08955e-06	426	1004248595	4.24198e-07	2.56849	6.32e-30
brain	protein coding	203	182735037	1.1109e-06	313	737803335	4.24232e-07	2.61861	2.03e-23
brain	rRNA	39	40898072	9.5359e-07	74	165128343	4.48136e-07	2.1279	0.000661
brain	tRNA	28	24174373	1.15825e-06	38	97605436	3.89323e-07	2.97504	6.76e-05
muscle	all	390	329178500	1.18477e-06	424	964767660	4.39484e-07	2.69581	1.44e-41
muscle	D-loop	54	17711015	3.04895e-06	29	51908051	5.5868e-07	5.45742	1.24e-13	2.82634	1.43805e-09	1.29113	0.2165
muscle	non-coding	54	18862130	2.86288e-06	30	55281779	5.42674e-07	5.2755	2.41e-13
muscle	Non-coding (outside D-loop)	0	1151115	0	1	3373727	4.02e-07	NA	1
muscle	non-D-loop	336	311467485	1.07876e-06	395	912859609	4.32706e-07	2.49306	7.28e-32
muscle	protein coding	238	228829545	1.04008e-06	311	670661494	4.63721e-07	2.24289	5.74e-19
muscle	rRNA	55	51214520	1.07391e-06	54	150101275	3.59757e-07	2.98511	7.21e-08
muscle	tRNA	43	30272305	1.42044e-06	29	88723112	3.2686e-07	4.34572	2.31e-09
oocytes	all	256	330436860	7.74732e-07	155	462752110	3.34953e-07	2.31296	2.73e-16
oocytes	D-loop	21	17778720	1.18119e-06	23	24897767	9.23778e-07	1.27865	0.5494	1.57152	0.0646156	3.06424	3.46182e-05
oocytes	non-coding	23	18934235	1.21473e-06	24	26515980	9.05115e-07	1.34207	0.4837
oocytes	Non-coding (outside D-loop)	2	1155515	1.17e-06	1	1618213	8.39e-07	1.4	0.676
oocytes	non-D-loop	235	312658140	7.5162e-07	132	437854343	3.0147e-07	2.49318	4.11e-17
oocytes	protein coding	176	229704299	7.66202e-07	96	321683691	2.9843e-07	2.56745	8.27e-14
oocytes	rRNA	34	51410299	6.61346e-07	20	71996279	2.77792e-07	2.38072	0.00401
oocytes	tRNA	23	30388028	7.56877e-07	15	42556160	3.52475e-07	2.14732	0.0337
single oocyte	all	218	243875710	8.93898e-07	78	151327570	5.15438e-07	1.73425	4.41e-05
single oocyte	D-loop	16	13121411	1.21938e-06	12	8141980	1.47384e-06	0.827348	0.7713	1.39296	0.226259	3.19747	0.00230581
single oocyte	non-coding	18	13974228	1.28809e-06	13	8671163	1.49922e-06	0.859169	0.7713
single oocyte	Non-coding (outside D-loop)	2	852817	1.59e-06	1	529182	2.56e-06	0.62	1
single oocyte	non-D-loop	202	230754299	8.7539e-07	66	143185590	4.6094e-07	1.89914	7.13e-06
single oocyte	protein coding	150	169531023	8.84794e-07	47	105195871	4.46786e-07	1.98035	4.41e-05
single oocyte	rRNA	29	37942871	7.64307e-07	9	23543970	3.82263e-07	1.99942	0.1042
single oocyte	tRNA	21	22427588	9.36347e-07	9	13916566	6.46711e-07	1.44786	0.5494
oocyte pool	all	38	86561150	4.38996e-07	77	311424540	2.47251e-07	1.77551	0.00842
oocyte pool	D-loop	5	4657309	1.07358e-06	11	16755787	6.5649e-07	1.63534	0.4837	2.66456	0.0646156	2.93101	0.00543877
oocyte pool	non-coding	5	4960007	1.00806e-06	11	17844817	6.16425e-07	1.63534	0.4837
oocyte pool	Non-coding (outside D-loop)	0	302699	0	0	1089031	0	NA	1
oocyte pool	non-D-loop	33	81903842	4.02912e-07	66	294668753	2.2398e-07	1.79887	0.0125
oocyte pool	protein coding	26	60173276	4.32085e-07	49	216487820	2.26341e-07	1.90901	0.0182
oocyte pool	rRNA	5	13467428	3.71266e-07	11	48452309	2.27027e-07	1.63534	0.4837
oocyte pool	tRNA	2	7960440	2.51242e-07	6	28639594	2.095e-07	1.19925	0.7713
n_mut	... number of tissue specific mutations (mutations found in >1 tissue are excluded here)
nt_sequenced	... number of analyzed nucleotides (in DCS) for the corresponding region
mut-freq	... mutation frequency (substitutions/analyzed nucleotides)
FET	... Fisher's exact test
all	... total mtDNA (all regions combined)
oocytes	... combines single oocyes and oocyte pools
non-coding	... refers to the D-loop region and 57 bp of further non-coding DNA
non-D-loop	... mtDNA outside of the D-loop region
