# Supplementary material for: Age-related accumulation of de novo mitochondrial mutations in mammalian oocytes and somatic tissues
Source: PLoS Biol. 2020 Jul 15;18(7):e3000745. doi: 10.1371/journal.pbio.3000745 (PMC7363077; doi:10.1371/journal.pbio.3000745)
Supplement: S5 Table — Pairwise comparisons were performed with the FET, and p-values were corrected for multiple testing using the method of Benjamini–Hochberg to control the false discovery rate. FET, Fisher’s exact test; mtDNA, mitochondrial DNA. (XLSX) [file pbio.3000745.s024.xlsx]

## Sheet: S5. region-comparisons
						D-loop vs. tRNA	D-loop vs. rRNA	D-loop vs. protein coding	tRNA vs. rRNA	tRNA vs. protein coding	rRNA vs. protein coding
tissue	region	pedigree status	n_mut	nt_sequenced	mut-freq	p-value (FET)	p-value (FET)	p-value (FET)	p-value (FET)	p-value (FET)	p-value (FET)
brain	D-loop	mother	54	14143379	3.81804e-06	1.49e-06	1.26e-09	5.76e-11	0.726	0.966	0.678
brain	tRNA	mother	28	24174373	1.15825e-06
brain	rRNA	mother	39	40898072	9.5359e-07
brain	protein coding	mother	203	182735037	1.1109e-06
brain	D-loop	pup	39	57104715	6.82956e-07	0.0702	0.138	0.0326	0.766	0.87	0.861
brain	tRNA	pup	38	97605436	3.89323e-07
brain	rRNA	pup	74	165128343	4.48136e-07
brain	protein coding	pup	313	737803335	4.24232e-07
muscle	D-loop	mother	54	17711015	3.04895e-06	0.00149	1.49e-06	3.23e-09	0.339	0.177	0.966
muscle	tRNA	mother	43	30272305	1.42044e-06
muscle	rRNA	mother	55	51214520	1.07391e-06
muscle	protein coding	mother	238	228829545	1.04008e-06
muscle	D-loop	pup	29	51908051	5.5868e-07	0.1379	0.177	0.588	0.918	0.182	0.208
muscle	tRNA	pup	29	88723112	3.2686e-07
muscle	rRNA	pup	54	150101275	3.59757e-07
muscle	protein coding	pup	311	670661494	4.63721e-07
oocytes	D-loop	mother	21	17778720	1.18119e-06	0.3299	0.138	0.177	0.87	1	0.726
oocytes	tRNA	mother	23	30388028	7.56877e-07
oocytes	rRNA	mother	34	51410299	6.61346e-07
oocytes	protein coding	mother	176	229704299	7.66202e-07
oocytes	D-loop	pup	23	24897767	9.23778e-07	0.0187	0.00119	0.000121	0.726	0.766	1
oocytes	tRNA	pup	15	42556160	3.52475e-07
oocytes	rRNA	pup	20	71996279	2.77792e-07
oocytes	protein coding	pup	96	321683691	2.9843e-07
single oocyte	D-loop	mother	16	13121411	1.21938e-06	0.7258	0.339	0.425	0.726	0.966	0.766
single oocyte	tRNA	mother	21	22427588	9.36347e-07
single oocyte	rRNA	mother	29	37942871	7.64307e-07
single oocyte	protein coding	mother	150	169531023	8.84794e-07
single oocyte	D-loop	pup	12	8141980	1.47384e-06	0.1773	0.0131	0.00582	0.581	0.54	0.976
single oocyte	tRNA	pup	9	13916566	6.46711e-07
single oocyte	rRNA	pup	9	23543970	3.82263e-07
single oocyte	protein coding	pup	47	105195871	4.46786e-07
oocyte pool	D-loop	mother	5	4657309	1.07358e-06	0.2426	0.295	0.177	1	0.938	1
oocyte pool	tRNA	mother	2	7960440	2.51242e-07
oocyte pool	rRNA	mother	5	13467428	3.71266e-07
oocyte pool	protein coding	mother	26	60173276	4.32085e-07
oocyte pool	D-loop	pup	11	16755787	6.5649e-07	0.0858	0.0592	0.0183	1	1	1
oocyte pool	tRNA	pup	6	28639594	2.095e-07
oocyte pool	rRNA	pup	11	48452309	2.27027e-07
oocyte pool	protein coding	pup	49	216487820	2.26341e-07
n_mut	... number of tissue specific mutations (mutations found in >1 tissue are excluded here)
nt_sequenced	... number of analyzed nucleotides (in DCS) for the corresponding region
mut-freq	... mutation frequency (substitutions/analyzed nucleotides)
FET	... Fisher's Exact Test
all	... total mtDNA (all regions combined)
oocytes	... combines single oocyes and oocyte pools
non-coding	... refers to the D-loop region and 57 bp of further non-coding DNA
non-D-loop	... mtDNA outside of the D-loop region
