# Supplementary material for: Age-related accumulation of de novo mitochondrial mutations in mammalian oocytes and somatic tissues
Source: PLoS Biol. 2020 Jul 15;18(7):e3000745. doi: 10.1371/journal.pbio.3000745 (PMC7363077; doi:10.1371/journal.pbio.3000745)
Supplement: S6 Table — (A) Somatic and germline mutations in mothers. (B) Somatic and germline mutations in pups. (C) Inherited heteroplasmies. p-Values were calculated with a two-sided binomial test. The actual sequence of the two pedigrees (including one insertion compared with the reference sequence) was used. The observed numbers of variants and the numbers expected under random and neutral expectations (based on the frequency at specific sites) are shown. (D, E) One-sided binomial test to test whether mutation frequencies observed in the D-loop are significantly greater than expected by chance. (XLSX) [file pbio.3000745.s025.xlsx]

## Sheet: Sheet1
Table S6. Observed versus expected numbers of de novo mutations and inherited heteroplasmies. (A) Somatic and germline mutations in mothers. (B) Somatic and germline mutations in pups. (C) Inherited heteroplasmies. p-values were calculated with a two-sided binomial test. The actual sequence of the two pedigrees (including one insertion compared to the reference sequence) was used. The observed nu…
A) Mothers		de novo mutations (brain)			de novo mutations (muscle)			de novo mutations (germline)
	nt	observed	expected	p-value	observed	expected	p-value	observed	expected	p-value
all	16300	325			390			256
D-loop	877	54	17.49	2.22e-13	54	20.98	2.87e-10	21	13.77	0.05168
intergenic	57	1	1.14	1	0	1.36	0.65102	2	0.9	0.22599
non-coding	934	55	18.62	7.46e-13	54	22.35	2.68e-09	23	14.67	0.0309
coding	15366	270	306.38	7.46e-13	336	367.65	2.68e-09	233	241.33	0.0309
tRNA	1499	28	29.89	0.8475	43	35.87	0.2191	23	23.54	1
rRNA	2536	39	50.56	0.0785	55	60.68	0.48459	34	39.83	0.34353
protein coding	11331	203	225.92	0.00664	238	271.11	0.000415	176	177.96	0.78623
B) Pups		de novo mutations (brain)			de novo mutations (muscle)			de novo mutations (germline)
	nt	observed	expected	p-value	observed	expected	p-value	observed	expected	p-value
all	16300	465			424			155
D-loop	877	39	25.02	0.00713	29	22.81	0.1948	23	8.34	1.04e-05
intergenic	57	1	1.63	1	1	1.48	1	1	0.54	0.4193
non-coding	934	40	26.64	0.0121	30	24.3	0.2488	24	8.88	9.14e-06
coding	15366	425	306.38	0.0121	394	367.65	0.2488	131	241.33	9.14e-06
tRNA	1499	38	42.76	0.5204	29	38.99	0.1095	15	14.25	0.7812
rRNA	2536	74	72.35	0.8477	54	65.97	0.1229	20	24.12	0.4374
protein coding	11331	313	323.25	0.3137	311	294.75	0.0914	96	107.75	0.0446
C) Mothers / pups / oocytes		inherited heteroplasmies
	nt	observed	expected	p-value
all	16300	28
D-loop	877	2	1.51	0.6616
intergenic	57	0	0.1	1
non-coding	934	2	1.6	0.6739
coding	15366	26	26.4	0.6739
tRNA	1499	2	2.57	1
rRNA	2536	4	4.36	1
protein coding	11331	20	19.46	1
transitions	-	20
transversions	-	8
D) Mothers		de novo mutations (brain)			de novo mutations (muscle)			de novo mutations (germline)
	nt	observed	expected	p-value (greater)	observed	expected	p-value (greater)	observed	expected	p-value (greater)
D-loop	877	54	17.49	2.22153e-13	54	20.98	2.86903e-10	21	13.77	0.0373634
E) Pups		de novo mutations (brain)			de novo mutations (muscle)			de novo mutations (germline)
	nt	observed	expected	p-value (greater)	observed	expected	p-value (greater)	observed	expected	p-value (greater)
D-loop	877	39	25.02	0.00457803	29	22.81	0.112807	23	8.34	1.03741e-05
