# Supplementary material for: Age-related accumulation of de novo mitochondrial mutations in mammalian oocytes and somatic tissues
Source: PLoS Biol. 2020 Jul 15;18(7):e3000745. doi: 10.1371/journal.pbio.3000745 (PMC7363077; doi:10.1371/journal.pbio.3000745)
Supplement: S7 Table — p-Values were corrected for multiple testing (separately for mother versus pup comparisons for different mutations types, mother versus pup comparisons of Ti and Tv, and CpG versus nonCpG comparisons) using the method of Benjamini–Hochberg to control the false discovery rate. The “nt sequenced (type)” is the number of sequenced nucleotides that can effectively lead to the observed mutation type. Ti, transition; Tv, transversion. (XLSX) [file pbio.3000745.s026.xlsx]

## Sheet: S7. mutation types
											mothers vs. pups		CpG vs. non-CpG (mothers)		CpG vs. non-CpG (pups)
tissue	type	type notes	mutations mothers	Ti/Tv mothers	nt sequenced (type) mothers	mutation frequency mothers	mutations pups	Ti/Tv pups	nt sequenced (type) pups	mutation frequency pups	p-value (FET)	fold-difference	p-value (FET)	fold-difference	p-value (FET)	fold-difference
brain	A>C/T>G		1		166274441	6.01415e-09	9		671358108	1.34057e-08	0.761	0.448628
brain	A>G/T>C		46		166274441	2.76651e-07	77		671358108	1.14693e-07	1.5e-05	2.4121
brain	A>T/T>A		12		166274441	7.21698e-08	16		671358108	2.38323e-08	0.0124	3.02824
brain	C>A/G>T		36		96595659	3.72688e-07	115		389995202	2.94875e-07	0.295	1.26388
brain	C>G/G>C		12		96595659	1.24229e-07	28		389995202	7.17958e-08	0.182	1.73031
brain	C>T/G>A	all	218		96595659	2.25683e-06	220		389995202	5.6411e-07	2.57e-43	4.0007
brain	C>T/G>A	non-CpG	182		87338761	2.08384e-06	185		352619939	5.24644e-07	2.59e-36	3.97191	0.00235	1.86626	0.0041	1.78492
brain	C>T/G>A	CpG	36		9256898	3.88899e-06	35		37375264	9.36448e-07	1.96e-08	4.15292
brain	Ti		264	4.32787	262870100	1.0043e-06	297	1.76786	1061353310	2.79831e-07	4.89e-47	3.58894
brain	Tv		61		262870100	2.32054e-07	168		1061353310	1.58288e-07	0.0191	1.46602
muscle	A>C/T>G		1		208218912	4.80264e-09	9		610265758	1.47477e-08	0.563	0.325654
muscle	A>G/T>C		65		208218912	3.12171e-07	85		610265758	1.39284e-07	4.77e-06	2.24127
muscle	A>T/T>A		3		208218912	1.44079e-08	9		610265758	1.47477e-08	1	0.976962
muscle	C>A/G>T		57		120959588	4.71232e-07	112		354501902	3.15936e-07	0.0288	1.49154
muscle	C>G/G>C		10		120959588	8.26722e-08	44		354501902	1.24118e-07	0.35	0.666079
muscle	C>T/G>A	all	254		120959588	2.09987e-06	165		354501902	4.65442e-07	1.13e-50	4.51157
muscle	C>T/G>A	non-CpG	212		109367658	1.93842e-06	147		320527875	4.58618e-07	2.5e-40	4.22664	0.00168	1.86916	0.51	1.15524
muscle	C>T/G>A	CpG	42		11591930	3.62321e-06	18		33974027	5.29816e-07	2.35e-12	6.83861
muscle	Ti		319	4.49296	329178500	9.69079e-07	250	1.43678	964767660	2.5913e-07	3.43e-53	3.73974
muscle	Tv		71		329178500	2.15688e-07	174		964767660	1.80354e-07	0.255	1.19592
oocytes	A>C/T>G		2		209012967	9.56878e-09	1		292715594	3.41629e-09	0.657	2.80093
oocytes	A>G/T>C		73		209012967	3.49261e-07	16		292715594	5.46606e-08	3.6e-14	6.38963
oocytes	A>T/T>A		1		209012967	4.78439e-09	2		292715594	6.83257e-09	1	0.700233
oocytes	C>A/G>T		54		121423893	4.44723e-07	56		170036516	3.29341e-07	0.183	1.35034
oocytes	C>G/G>C		3		121423893	2.47068e-08	11		170036516	6.4692e-08	0.248	0.381915
oocytes	C>T/G>A	all	123		121423893	1.01298e-06	69		170036516	4.05795e-07	2.2e-09	2.49628
oocytes	C>T/G>A	non-CpG	98		109787651	8.92632e-07	60		153740828	3.90267e-07	7.36e-07	2.28723	0.00168	2.40688	0.367	1.41517
oocytes	C>T/G>A	CpG	25		11636243	2.14846e-06	9		16295688	5.52293e-07	0.00039	3.89007
single oocytes	A>C/T>G		1		154259648	6.48258e-09	1		95720712	1.04471e-08	1	0.620517
single oocytes	A>G/T>C		62		154259648	4.0192e-07	7		95720712	7.31294e-08	1.07e-06	5.49601
single oocytes	A>T/T>A		0		154259648	0	1		95720712	1.04471e-08	0.524	0
single oocytes	C>A/G>T		44		89616062	4.90983e-07	27		55606858	4.85552e-07	1	1.01119
single oocytes	C>G/G>C		1		89616062	1.11587e-08	2		55606858	3.59668e-08	0.668	0.310251
single oocytes	C>T/G>A	all	110		89616062	1.22746e-06	40		55606858	7.19336e-07	0.00799	1.70638
single oocytes	C>T/G>A	non-CpG	86		81028047	1.06136e-06	33		50277900	6.56352e-07	0.038	1.61706
single oocytes	C>T/G>A	CpG	24		8588016	2.79459e-06	7		5328959	1.31358e-06	0.19	2.12747
oocyte pools	A>C/T>G		1		54753319	1.82637e-08	0		196994882	0	0.335	NA
oocyte pools	A>G/T>C		11		54753319	2.00901e-07	9		196994882	4.56865e-08	0.0033	4.39739
oocyte pools	A>T/T>A		1		54753319	1.82637e-08	1		196994882	5.07627e-09	0.524	3.59786
oocyte pools	C>A/G>T		10		31807831	3.14388e-07	29		114429658	2.53431e-07	0.668	1.24053
oocyte pools	C>G/G>C		2		31807831	6.28776e-08	9		114429658	7.86509e-08	1	0.799451
oocyte pools	C>T/G>A	all	13		31807831	4.08704e-07	29		114429658	2.53431e-07	0.313	1.61269
oocyte pools	C>T/G>A	non-CpG	12		28759604	4.17252e-07	27		103462929	2.60963e-07	0.303	1.59889
oocyte pools	C>T/G>A	CpG	1		3048227	3.2806e-07	2		10966729	1.8237e-07	0.651	1.79887
oocytes	Ti		196	3.26667	330436860	5.93154e-07	85	1.21429	462752110	1.83684e-07	6.14e-21	3.22922
oocytes	Tv		60		330436860	1.81578e-07	70		462752110	1.51269e-07	0.328	1.20036
single oocytes	Ti		172	3.73913	243875710	7.05277e-07	47	1.51613	151327570	3.10585e-07		2.27081
single oocytes	Tv		46		243875710	1.88621e-07	31		151327570	2.04854e-07		0.920758
oocyte pools	Ti		24	1.71429	86561150	2.77261e-07	38	0.974359	311424540	1.2202e-07		2.27226
oocyte pools	Tv		14		86561150	1.61735e-07	39		311424540	1.25231e-07		1.2915
