# Supplementary material for: Age-related accumulation of de novo mitochondrial mutations in mammalian oocytes and somatic tissues
Source: PLoS Biol. 2020 Jul 15;18(7):e3000745. doi: 10.1371/journal.pbio.3000745 (PMC7363077; doi:10.1371/journal.pbio.3000745)
Supplement: S8 Table — p-Values (Fisher’s exact test) were corrected for multiple testing using the method of Benjamini–Hochberg to control the false discovery rate. The “nt sequenced (type)” is the number of sequenced nucleotides that can effectively lead to the observed mutation type. (XLSX) [file pbio.3000745.s027.xlsx]

## Sheet: S8. D-loop_age
			mothers			pups			mothers vs. pups
type	region	tissue	mutations	nt sequenced (type)	mutation frequency	mutations	nt sequenced (type)	mutation frequency	fold-difference	p-value (FET)
A>C/T>G	D-loop	brain	0	8918231	0	1	36007876	2.77717e-08	0	1
A>G/T>C	D-loop	brain	12	8918231	1.34556e-06	13	36007876	3.61032e-07	3.72698	0.00647
A>T/T>A	D-loop	brain	1	8918231	1.1213e-07	1	36007876	2.77717e-08	4.03756	1
C>A/G>T	D-loop	brain	1	5209021	1.91975e-07	5	21031725	2.37736e-07	0.807512	1
C>G/G>C	D-loop	brain	0	5209021	0	0	21031725	0	NA	1
C>T/G>A	D-loop	brain	40	5209021	7.67899e-06	19	21031725	9.03397e-07	8.50012	3.45e-14
A>C/T>G	D-loop	muscle	0	11167835	0	0	32731074	0	NA	1
A>G/T>C	D-loop	muscle	16	11167835	1.43269e-06	7	32731074	2.13864e-07	6.69905	6.72e-05
A>T/T>A	D-loop	muscle	0	11167835	0	0	32731074	0	NA	1
C>A/G>T	D-loop	muscle	2	6522985	3.06608e-07	4	19117789	2.09229e-07	1.46542	1
C>G/G>C	D-loop	muscle	0	6522985	0	2	19117789	1.04615e-07	0	1
C>T/G>A	D-loop	muscle	36	6522985	5.51895e-06	16	19117789	8.36917e-07	6.59438	3.95e-10
A>C/T>G	D-loop	oocytes	0	11210526	0	1	15699504	6.36963e-08	NA	1
A>G/T>C	D-loop	oocytes	7	11210526	6.24413e-07	3	15699504	1.91089e-07	3.26766	0.379
A>T/T>A	D-loop	oocytes	0	11210526	0	0	15699504	0	NA	1
C>A/G>T	D-loop	oocytes	3	6547921	4.58161e-07	5	9169873	5.45264e-07	0.840255	1
C>G/G>C	D-loop	oocytes	1	6547921	1.5272e-07	3	9169873	3.27158e-07	0.466808	1
C>T/G>A	D-loop	oocytes	10	6547921	1.5272e-06	11	9169873	1.19958e-06	1.27311	1
A>C/T>G	outside D-loop	brain	1	157356210	6.35501e-09	8	635350232	1.25915e-08	0.504707	1
A>G/T>C	outside D-loop	brain	34	157356210	2.1607e-07	64	635350232	1.00732e-07	2.145	0.00196
A>T/T>A	outside D-loop	brain	11	157356210	6.99051e-08	15	635350232	2.3609e-08	2.96095	0.0273
C>A/G>T	outside D-loop	brain	35	91386638	3.82988e-07	110	368963477	2.98132e-07	1.28462	0.292
C>G/G>C	outside D-loop	brain	12	91386638	1.3131e-07	28	368963477	7.58883e-08	1.73031	0.204
C>T/G>A	outside D-loop	brain	178	91386638	1.94777e-06	201	368963477	5.44769e-07	3.5754	1.69e-31
A>C/T>G	outside D-loop	muscle	1	197051077	5.07483e-09	9	577534684	1.55835e-08	0.325654	0.563
A>G/T>C	outside D-loop	muscle	49	197051077	2.48666e-07	78	577534684	1.35057e-07	1.8412	0.00317
A>T/T>A	outside D-loop	muscle	3	197051077	1.52245e-08	9	577534684	1.55835e-08	0.976963	1
C>A/G>T	outside D-loop	muscle	55	114436603	4.80615e-07	108	335384113	3.22019e-07	1.49251	0.0428
C>G/G>C	outside D-loop	muscle	10	114436603	8.73846e-08	42	335384113	1.2523e-07	0.697796	0.441
C>T/G>A	outside D-loop	muscle	218	114436603	1.90498e-06	149	335384113	4.44267e-07	4.28793	1.35e-41
A>C/T>G	outside D-loop	oocytes	2	197802440	1.01111e-08	0	277016090	0	NA	0.284
A>G/T>C	outside D-loop	oocytes	66	197802440	3.33666e-07	13	277016090	4.69287e-08	7.11007	1.92e-13
A>T/T>A	outside D-loop	oocytes	1	197802440	5.05555e-09	2	277016090	7.2198e-09	0.700234	1
C>A/G>T	outside D-loop	oocytes	51	114875973	4.43957e-07	51	160866643	3.17033e-07	1.40035	0.178
C>G/G>C	outside D-loop	oocytes	2	114875973	1.74101e-08	8	160866643	4.97306e-08	0.350088	0.292
C>T/G>A	outside D-loop	oocytes	113	114875973	9.8367e-07	58	160866643	3.60547e-07	2.72827	6.75e-10
