# Supplementary material for: Age-related accumulation of de novo mitochondrial mutations in mammalian oocytes and somatic tissues
Source: PLoS Biol. 2020 Jul 15;18(7):e3000745. doi: 10.1371/journal.pbio.3000745 (PMC7363077; doi:10.1371/journal.pbio.3000745)
Supplement: S9 Table — p-Values for differences in mutation frequencies of the two complementary mutation types (strand bias) were calculated with FET and corrected for multiple testing using the method of Benjamini–Hochberg to control the false discovery rate. The “nt sequenced (type”' is the number of sequenced nucleotides that can effectively lead to the observed mutation type. FET, Fisher’s exact test. (XLSX) [file pbio.3000745.s028.xlsx]

## Sheet: S9. strand bias
tissue	pedigree status	type	number of mutations	nt sequenced (type)	mutation frequency	p-value (FET) (strand bias)	fold-difference (strands)
brain	mother	A>G	8	90789025	8.81164e-08	1.2e-06	5.713
brain	mother	T>C	38	75485416	5.03408e-07
brain	mother	C>T (non-CpG)	56	59508630	9.4104e-07	3.90399e-24	4.81113
brain	mother	G>A (non-CpG)	126	27830131	4.52747e-06
brain	mother	C>T (CpG)	4	4628449	8.6422e-07	7.17e-06	8
brain	mother	G>A (CpG)	32	4628449	6.91376e-06
brain	mother	C>T (all)	60	64137079	9.35496e-07	1.24258e-30	5.20338
brain	mother	G>A (all)	158	32458580	4.86774e-06
brain	mother	C>G	8	64137079	1.24733e-07	1	0.987983
brain	mother	G>C	4	32458580	1.23234e-07
brain	mother	A>C	0	90789025	0	0.702938	NA
brain	mother	T>G	1	75485416	1.32476e-08
brain	mother	A>T	8	90789025	8.81164e-08	0.846978	0.601368
brain	mother	T>A	4	75485416	5.29904e-08
brain	mother	C>A	24	64137079	3.74199e-07	1	0.987983
brain	mother	G>T	12	32458580	3.69702e-07
brain	pup	A>G	24	366596739	6.5467e-08	0.000138802	2.6564
brain	pup	T>C	53	304761369	1.73907e-07
brain	pup	C>T (non-CpG)	42	240269553	1.74804e-07	9.85882e-36	7.28133
brain	pup	G>A (non-CpG)	143	112350386	1.2728e-06
brain	pup	C>T (CpG)	2	18687632	1.07023e-07	1.6027e-07	16.5
brain	pup	G>A (CpG)	33	18687632	1.76587e-06
brain	pup	C>T (all)	44	258957185	1.69912e-07	5.13827e-44	7.9048
brain	pup	G>A (all)	176	131038017	1.34312e-06
brain	pup	C>G	13	258957185	5.02013e-08	0.098117	2.28023
brain	pup	G>C	15	131038017	1.14471e-07
brain	pup	A>C	4	366596739	1.09112e-08	0.961623	1.50362
brain	pup	T>G	5	304761369	1.64063e-08
brain	pup	A>T	11	366596739	3.00057e-08	0.568355	0.546772
brain	pup	T>A	5	304761369	1.64063e-08
brain	pup	C>A	74	258957185	2.85762e-07	0.87995	1.09492
brain	pup	G>T	41	131038017	3.12886e-07
muscle	mother	A>G	21	113694579	1.84705e-07	0.00101459	2.52017
muscle	mother	T>C	44	94524333	4.65489e-07
muscle	mother	C>T (non-CpG)	31	74519550	4.15998e-07	3.51681e-57	12.4856
muscle	mother	G>A (non-CpG)	181	34848108	5.19397e-06
muscle	mother	C>T (CpG)	7	5795965	1.20774e-06	4.83094e-05	5
muscle	mother	G>A (CpG)	35	5795965	6.03868e-06
muscle	mother	C>T (all)	38	80315515	4.73134e-07	1.13738e-62	11.2324
muscle	mother	G>A (all)	216	40644073	5.31443e-06
muscle	mother	C>G	7	80315515	8.71563e-08	1	0.846887
muscle	mother	G>C	3	40644073	7.38115e-08
muscle	mother	A>C	0	113694579	0	0.702938	NA
muscle	mother	T>G	1	94524333	1.05793e-08
muscle	mother	A>T	1	113694579	8.79549e-09	0.863921	2.40562
muscle	mother	T>A	2	94524333	2.11586e-08
muscle	mother	C>A	37	80315515	4.60683e-07	0.961623	1.06815
muscle	mother	G>T	20	40644073	4.92077e-07
muscle	pup	A>G	25	333241210	7.50207e-08	1.10234e-05	2.88703
muscle	pup	T>C	60	277024548	2.16587e-07
muscle	pup	C>T (non-CpG)	40	218404458	1.83146e-07	1.68555e-23	5.72084
muscle	pup	G>A (non-CpG)	107	102123417	1.04775e-06
muscle	pup	C>T (CpG)	5	16987013	2.94343e-07	0.200874	2.6
muscle	pup	G>A (CpG)	13	16987013	7.65291e-07
muscle	pup	C>T (all)	45	235391471	1.91171e-07	8.78887e-24	5.26999
muscle	pup	G>A (all)	120	119110430	1.00747e-06
muscle	pup	C>G	28	235391471	1.18951e-07	0.961623	1.12928
muscle	pup	G>C	16	119110430	1.34329e-07
muscle	pup	A>C	2	333241210	6.00166e-09	0.194027	4.21026
muscle	pup	T>G	7	277024548	2.52685e-08
muscle	pup	A>T	5	333241210	1.50041e-08	1	0.962344
muscle	pup	T>A	4	277024548	1.44392e-08
muscle	pup	C>A	70	235391471	2.97377e-07	0.702938	1.18575
muscle	pup	G>T	42	119110430	3.52614e-07
oocytes	mother	A>G	34	114125383	2.97918e-07	0.702938	1.37962
oocytes	mother	T>C	39	94887584	4.11013e-07
oocytes	mother	C>T (non-CpG)	17	74804418	2.27259e-07	2.98796e-24	10.1883
oocytes	mother	G>A (non-CpG)	81	34983233	2.31539e-06
oocytes	mother	C>T (CpG)	4	5818121	6.87507e-07	0.00218522	5.25
oocytes	mother	G>A (CpG)	21	5818121	3.60941e-06
oocytes	mother	C>T (all)	21	80622539	2.60473e-07	1.98724e-28	9.5976
oocytes	mother	G>A (all)	102	40801354	2.49992e-06
oocytes	mother	C>G	2	80622539	2.4807e-08	1	0.987989
oocytes	mother	G>C	1	40801354	2.4509e-08
oocytes	mother	A>C	1	114125383	8.76229e-09	1	1.20274
oocytes	mother	T>G	1	94887584	1.05388e-08
oocytes	mother	A>T	0	114125383	0	0.702938	NA
oocytes	mother	T>A	1	94887584	1.05388e-08
oocytes	mother	C>A	35	80622539	4.34122e-07	0.961623	1.07267
oocytes	mother	G>T	19	40801354	4.65671e-07
oocytes	pup	A>G	6	159841195	3.75373e-08	0.390145	2.00492
oocytes	pup	T>C	10	132874399	7.5259e-08
oocytes	pup	C>T (non-CpG)	26	104757993	2.48191e-07	0.00022135	2.79672
oocytes	pup	G>A (non-CpG)	34	48982835	6.94121e-07
oocytes	pup	C>T (CpG)	5	8147844	6.13659e-07	1	0.8
oocytes	pup	G>A (CpG)	4	8147844	4.90927e-07
oocytes	pup	C>T (all)	31	112905837	2.74565e-07	0.000778411	2.42253
oocytes	pup	G>A (all)	38	57130679	6.65142e-07
oocytes	pup	C>G	7	112905837	6.19986e-08	1	1.1293
oocytes	pup	G>C	4	57130679	7.00149e-08
oocytes	pup	A>C	1	159841195	6.25621e-09	1	0
oocytes	pup	T>G	0	132874399	0
oocytes	pup	A>T	0	159841195	0	0.390145	NA
oocytes	pup	T>A	2	132874399	1.50518e-08
oocytes	pup	C>A	39	112905837	3.45421e-07	0.922801	0.861452
oocytes	pup	G>T	17	57130679	2.97563e-07
