# Supplementary material for: Age-related accumulation of de novo mitochondrial mutations in mammalian oocytes and somatic tissues
Source: PLoS Biol. 2020 Jul 15;18(7):e3000745. doi: 10.1371/journal.pbio.3000745 (PMC7363077; doi:10.1371/journal.pbio.3000745)
Supplement: S10 Table — p-Values for differences in mutations frequencies of the two complementary mutation types, as well as between the D-loop and outside the D-loop (non–D-loop) were calculated with FET and corrected for multiple testing using the method of Benjamini–Hochberg to control the false discovery rate (separate for strand- and D-loop/non–D-loop comparisons). The “nt sequenced (type)” is the number of sequenced nucleotides that can effectively lead to the observed mutation type. FET, Fisher’s exact test. (XLSX) [file pbio.3000745.s029.xlsx]

## Sheet: S10. D-loop pattern
			non-D-loop			D-loop			D-loop vs. non-D-loop		strand bias (D-loop)		strand bias (non-D-loop)
tissue	pedigree status	type	n mutations	nt sequenced (type)	mutation frequency (type)	n mutations	nt sequenced (type)	mutation frequency (type)	fold-difference (mutation frequency (type))	p-value (FET)	fold-difference (mutation frequency (strand bias))	p-value (FET)	fold-difference (mutation frequency (strand bias))	p-value (FET)
brain	mother	A>G	5	85981847	5.81518e-08	3	4807178	6.24067e-07	10.7317	0.0445	3.50308	0.728	6.98759	1.1425e-05
brain	mother	T>C	29	71368596	4.06341e-07	9	4116820	2.18615e-06	5.38009	0.00236
brain	mother	C>T	34	60631974	5.6076e-07	26	3505105	7.41775e-06	13.228	6.04e-16	1.11142	1	8.3482	3.59015e-37
brain	mother	G>A	144	30760431	4.68134e-06	14	1698149	8.24427e-06	1.76109	0.231
brain	mother	C>G	8	60631974	1.31944e-07	0	3505105	0	NA	1	NA	1	0.985551	1
brain	mother	G>C	4	30760431	1.30037e-07	0	1698149	0	NA	1
brain	mother	A>C	0	85981847	0	0	4807178	0	NA	1	NA	1	NA	0.816504
brain	mother	T>G	1	71368596	1.40118e-08	0	4116820	0	NA	1
brain	mother	A>T	7	85981847	8.14125e-08	1	4807178	2.08022e-07	2.55516	0.977	NA	1	0.688433	0.989408
brain	mother	T>A	4	71368596	5.60471e-08	0	4116820	0	NA	1
brain	mother	C>A	23	60631974	3.79338e-07	1	3505105	2.85298e-07	0.752095	1	NA	1	1.0284	1
brain	mother	G>T	12	30760431	3.90112e-07	0	1698149	0	NA	1
brain	pup	A>G	21	347085576	6.05038e-08	3	19511163	1.53758e-07	2.5413	0.479	3.93271	0.626546	2.46579	0.00236035
brain	pup	T>C	43	288223876	1.4919e-07	10	16537493	6.04687e-07	4.05314	0.00602
brain	pup	C>T	31	244886154	1.26589e-07	13	14071031	9.23884e-07	7.29827	9.08e-06	0.938498	1	10.8197	5.72571e-49
brain	pup	G>A	170	124118103	1.36966e-06	6	6919914	8.67063e-07	0.633048	1
brain	pup	C>G	13	244886154	5.30859e-08	0	14071031	0	NA	1	NA	1	2.27655	0.140646
brain	pup	G>C	15	124118103	1.20853e-07	0	6919914	0	NA	1
brain	pup	A>C	3	347085576	8.6434e-09	1	19511163	5.12527e-08	5.92969	0.615	NA	1	2.00704	0.825149
brain	pup	T>G	5	288223876	1.73476e-08	0	16537493	0	NA	1
brain	pup	A>T	10	347085576	2.88113e-08	1	19511163	5.12527e-08	1.77891	1	NA	1	0.602111	0.816504
brain	pup	T>A	5	288223876	1.73476e-08	0	16537493	0	NA	1
brain	pup	C>A	71	244886154	2.89931e-07	3	14071031	2.13204e-07	0.735362	1	1.35561	1	1.08377	0.989408
brain	pup	G>T	39	124118103	3.14217e-07	2	6919914	2.89021e-07	0.919814	1
muscle	mother	A>G	16	107660815	1.48615e-07	5	6033764	8.2867e-07	5.57596	0.0335	2.58069	0.728268	2.48432	0.00841687
muscle	mother	T>C	33	89380640	3.69207e-07	11	5143693	2.13854e-06	5.79225	0.00032
muscle	mother	C>T	12	75937377	1.58025e-07	26	4378138	5.9386e-06	37.5801	1.44e-22	0.788629	1	33.8517	1.70795e-79
muscle	mother	G>A	206	38508849	5.34942e-06	10	2135224	4.68335e-06	0.875487	1
muscle	mother	C>G	7	75937377	9.21812e-08	0	4378138	0	NA	1	NA	1	0.84512	1
muscle	mother	G>C	3	38508849	7.79042e-08	0	2135224	0	NA	1
muscle	mother	A>C	0	107660815	0	0	6033764	0	NA	1	NA	1	NA	0.816504
muscle	mother	T>G	1	89380640	1.11881e-08	0	5143693	0	NA	1
muscle	mother	A>T	1	107660815	9.28843e-09	0	6033764	0	NA	1	NA	1	2.40904	0.97157
muscle	mother	T>A	2	89380640	2.23762e-08	0	5143693	0	NA	1
muscle	mother	C>A	35	75937377	4.60906e-07	2	4378138	4.56815e-07	0.991124	1	NA	1	1.12683	0.989408
muscle	mother	G>T	20	38508849	5.19361e-07	0	2135224	0	NA	1
muscle	pup	A>G	21	315486939	6.65638e-08	4	17754271	2.25298e-07	3.38469	0.214	0.886704	1	3.26831	5.89529e-06
muscle	pup	T>C	57	262007470	2.17551e-07	3	15017078	1.99773e-07	0.918279	1
muscle	pup	C>T	37	222615784	1.66206e-07	8	12775688	6.26189e-07	3.76756	0.024	2.0273	1	5.97352	4.72738e-24
muscle	pup	G>A	112	112808604	9.92832e-07	8	6301826	1.26947e-06	1.27864	1
muscle	pup	C>G	27	222615784	1.21285e-07	1	12775688	7.82737e-08	0.645369	1	2.0273	1	1.09633	0.989408
muscle	pup	G>C	15	112808604	1.32969e-07	1	6301826	1.58684e-07	1.1934	1
muscle	pup	A>C	2	315486939	6.33941e-09	0	17754271	0	NA	1	NA	1	4.2144	0.266653
muscle	pup	T>G	7	262007470	2.67168e-08	0	15017078	0	NA	1
muscle	pup	A>T	5	315486939	1.58485e-08	0	17754271	0	NA	1	NA	1	0.963291	1
muscle	pup	T>A	4	262007470	1.52667e-08	0	15017078	0	NA	1
muscle	pup	C>A	67	222615784	3.00967e-07	3	12775688	2.34821e-07	0.780222	1	NA	1	1.2076	0.809237
muscle	pup	G>T	41	112808604	3.63447e-07	1	6301826	1.58684e-07	0.436608	1
oocytes	mother	A>G	32	108081201	2.96074e-07	2	6044182	3.30897e-07	1.11762	1	2.92055	1	1.28003	0.780152
oocytes	mother	T>C	34	89713751	3.78983e-07	5	5173832	9.66402e-07	2.54999	0.252
oocytes	mother	C>T	16	76217608	2.09925e-07	5	4404932	1.13509e-06	5.40712	0.0341	2.06272	1	11.9503	2.04601e-29
oocytes	mother	G>A	97	38665853	2.50867e-06	5	2135501	2.34137e-06	0.93331	1
oocytes	mother	C>G	1	76217608	1.31203e-08	1	4404932	2.27018e-07	17.3028	0.403	NA	1	1.97119	1
oocytes	mother	G>C	1	38665853	2.58626e-08	0	2135501	0	NA	1
oocytes	mother	A>C	1	108081201	9.2523e-09	0	6044182	0	NA	1	NA	1	1.20473	1
oocytes	mother	T>G	1	89713751	1.11466e-08	0	5173832	0	NA	1
oocytes	mother	A>T	0	108081201	0	0	6044182	0	NA	1	NA	1	NA	0.816504
oocytes	mother	T>A	1	89713751	1.11466e-08	0	5173832	0	NA	1
oocytes	mother	C>A	35	76217608	4.59211e-07	0	4404932	0	NA	0.786	NA	0.626546	0.901114	0.989408
oocytes	mother	G>T	16	38665853	4.13802e-07	3	2135501	1.40482e-06	3.39492	0.297
oocytes	pup	A>G	4	151320040	2.6434e-08	2	8521156	2.3471e-07	8.87908	0.204	0.591864	1	2.70911	0.273908
oocytes	pup	T>C	9	125675823	7.16128e-08	1	7198575	1.38916e-07	1.93983	1
oocytes	pup	C>T	24	106782172	2.24757e-07	7	6123665	1.14311e-06	5.08597	0.0118	1.1564	1	2.79596	0.000561246
oocytes	pup	G>A	34	54104698	6.28411e-07	4	3025981	1.32189e-06	2.10354	0.481
oocytes	pup	C>G	6	106782172	5.61892e-08	1	6123665	1.63301e-07	2.90627	0.931	4.04739	1	0.657874	0.989408
oocytes	pup	G>C	2	54104698	3.69654e-08	2	3025981	6.60943e-07	17.8801	0.094
oocytes	pup	A>C	0	151320040	0	1	8521156	1.17355e-07	NA	0.24	NA	1	NA	1
oocytes	pup	T>G	0	125675823	0	0	7198575	0	NA	1
oocytes	pup	A>T	0	151320040	0	0	8521156	0	NA	1	NA	1	NA	0.529336
oocytes	pup	T>A	2	125675823	1.5914e-08	0	7198575	0	NA	1
oocytes	pup	C>A	35	106782172	3.2777e-07	4	6123665	6.53204e-07	1.99287	0.522	0.505924	1	0.902227	1
oocytes	pup	G>T	16	54104698	2.95723e-07	1	3025981	3.30471e-07	1.1175	1
