# Supplementary material for: Age-related accumulation of de novo mitochondrial mutations in mammalian oocytes and somatic tissues
Source: PLoS Biol. 2020 Jul 15;18(7):e3000745. doi: 10.1371/journal.pbio.3000745 (PMC7363077; doi:10.1371/journal.pbio.3000745)
Supplement: S11 Table — Fixed effects: age category (mother, pup), tissue (brain, muscle, oocyte pool, single oocyte [combined across all oocytes measured for a mouse]), mtDNA compartment (D-loop, non–D-loop), mutation type (transversion, A>G and T>C transitions, C>T and G>A transitions). Baseline for fixed effects: age category, mother; tissue, brain; mtDNA compartment, D-loop; mutations type, transversion. Random effects: mouse ID (multiple observations are related to the same individual, 36 individuals in total). Response: mutation frequency, with weights given by the number of nucleotides corresponding to each observation. Marginal psuedo-R2 (represents the variance explained by the fixed effects): 22.82%. Conditional pseudo-R2 (represents the variance explained by both fixed and random effects): 23.53%. Odds ratio: odds of having a mutation for the corresponding category divided by the odds of having a mutation for the baseline category (odds is defined as the probability of a nucleotide to be mutated, divided by the probability of not being mutated). ID, identifier; mtDNA, mitochondrial DNA. (XLSX) [file pbio.3000745.s030.xlsx]

## Sheet: S11. regression model
Random effects:
	Groups	Name	Variance	Std.Dev.		Chi-square test p-value
	mouse ID	Intercept	0.03035	0.1742		2.14e-07
Number of obs: 658, groups: mouse_ID, 36
Fixed effects:
	Estimate	Std. error	z value	Pr(>|z|)		Odds ratio
Intercept	-14.0945	0.10679	-131.979	< 2.00E-16	***
age category: pup	-0.9931	0.08538	-11.632	< 2.00E-16	***	0.370427
tissue: muscle	-0.02702	0.05128	-0.527	0.59823		0.973342
tissue: oocyte pool	-0.84191	0.10425	-8.076	6.71e-16	***	0.430887
tissue: single oocyte	-0.22267	0.07249	-3.072	0.00213	**	0.800379
mtDNA compartment: non D-loop	-0.76083	0.07191	-10.58	< 2.00E-16	***	0.467278
mutation type: A>G/T>C	-0.05594	0.06642	-0.842	0.39969		0.945596
mutation type: C>T/G>A	1.55152	0.05103	30.406	< 2.00E-16	***	4.71864
Relative contribution of variables:
	Chi-square test p-value	Partial pseudo-R2 (%)
Mutation type*	3.06e-251	12.69
Age category (mothers or pups)	1.67e-13	4.99
mtDNA region (D-loop or not)	1.01e-21	3.43
Tissue	1.11e-18	2.77
*transversion; A>G and T>C transitions; C>T and G>A transitions
