# Supplementary material for: Age-related accumulation of de novo mitochondrial mutations in mammalian oocytes and somatic tissues
Source: PLoS Biol. 2020 Jul 15;18(7):e3000745. doi: 10.1371/journal.pbio.3000745 (PMC7363077; doi:10.1371/journal.pbio.3000745)
Supplement: S12 Table — Fixed effects: age category (mother, pup), tissue (brain, muscle, oocyte pool, single oocyte [combined across all oocytes measured for a mouse]), mtDNA compartment (D-loop, non–D-loop), mutation type (transversion, A>G and T>C transitions, C>T and G>A transitions), and interactions between mutation type (transversion, A>G and T>C transitions, C>T and G>A transitions) and each of the other variables. Baseline for fixed effects: age category, mother; tissue, brain; mtDNA compartment, D-loop; mutations type, transversion. Random effects: mouse ID (multiple observations are related to the same individual, 36 individuals in total). Response: mutation frequency, with weights given by the number of nucleotides corresponding to each observation. Marginal pseudo-R2 (represents the variance explained by the fixed effects): 23.31%. Conditional pseudo-R2 (represents the variance explained by both fixed and random effects): 24.02%. Interactions are significant (chi-squared test for comparison between full and reduced model): p-value = 1.3e−30. ID, identifier; mtDNA, mitochondrial DNA. (XLSX) [file pbio.3000745.s031.xlsx]

## Sheet: S12. regression model interacti
Random effects:
	Groups	Name	Variance	Std.Dev.		Chi-square test p-value
	mouse ID	Intercept	0.03053	0.1747		1.46e-07
Number of obs: 658 groups: mouse_ID, 36
Fixed effects:
	Estimate	Std. error	z value	Pr(>|z|)
Intercept	-15.4215	0.224054	-68.829	< 2.00E-16	***
age category: pup	-0.233195	0.117482	-1.985	0.0472	*
tissue: muscle	0.06151	0.093204	0.66	0.5093
tissue: oocyte pool	-0.470913	0.186702	-2.522	0.0117	*
tissue: single oocyte	-0.006915	0.139826	-0.049	0.9606
mtDNA compartment: non D-loop	0.0925	0.189811	0.487	0.626
mutation type: A>G/T>C	1.52938	0.262949	5.816	6.02e-09	***
mutation type: C>T/G>A	3.27452	0.228545	14.328	< 2.00E-16	***
age category: pup * mutation type: A>G/T>C	-0.741162	0.142501	-5.201	1.98e-07	***
age category: pup * mutation type: C>T/G>A	-1.1038	0.111315	-9.916	< 2.00E-16	***
tissue: muscle * mutation type: A>G/T>C	0.073959	0.152497	0.485	0.6277
tissue: oocyte pool * mutation type: A>G/T>C	-0.422744	0.289184	-1.462	0.1438
tissue: single oocyte * mutation type: A>G/T>C	0.226694	0.209258	1.083	0.2787
tissue: muscle * mutation type: C>T/G>A	-0.198086	0.114693	-1.727	0.0841	.
tissue: oocyte pool * mutation type: C>T/G>A	-0.959332	0.224609	-4.271	1.94e-05	***
tissue: single oocyte * mutation type: C>T/G>A	-0.428121	0.170099	-2.517	0.0118	**
mtDNA compartment: non D-loop * mutation type: A>G/T>C	-1.30702	0.239625	-5.454	4.91e-08	***
mtDNA compartment: non D-loop * mutation type: C>T/G>A	-0.992182	0.213141	-4.655	3.24e-06	***
Relative contribution of variables:
	Chi-square test p-value	Partial pseudo-R2 (%)
Mutation type^	2.62e-275	13.24
mtDNA region (D-loop or not)	1.01e-27	6.82
Age category (mothers or pups)	9.3e-34	2.47
Tissue	8.51e-21	1.41
^transversion; A>G and T>C transitions; C>T and G>A transitions
