# Supplementary material for: Age-related accumulation of de novo mitochondrial mutations in mammalian oocytes and somatic tissues
Source: PLoS Biol. 2020 Jul 15;18(7):e3000745. doi: 10.1371/journal.pbio.3000745 (PMC7363077; doi:10.1371/journal.pbio.3000745)
Supplement: S13 Table — (XLSX) [file pbio.3000745.s032.xlsx]

## Sheet: S13. heteroplasmic sites
position	major	minor	synonymous or nonsynonymous	transition (ti) or transversion (tv)	gene	region	pedigree	classification
133	C	A	-	tv	mt-Rnr1	RNA	G126	present in grandmother (present in several mothers and pups)
1334	G	T	-	tv	mt-Rnr2	RNA	G126	pup specific ( de novo mutation in maternal germline)
1833	T	C	-	ti	mt-Rnr2	RNA	G126	pup specific ( de novo mutation in maternal germline)
1971	G	A	-	ti	mt-Rnr2	RNA	G129	present in mother and pup(s) (present or absent in grandmother)
3573	G	A	nonsyn	ti	ND1	protein coding	G129	present in mother and pup(s) (present or absent in grandmother)
3739	G	A	-	ti	TrnI	RNA	G129	present in grandmother (present in several mothers and pups)
5724	G	A	nonsyn	ti	COX1	protein coding	G126	pup specific ( de novo mutation in maternal germline)
6570	G	A	nonsyn	ti	COX1	protein coding	G126	present in grandmother (present in several mothers and pups)
6574	T	C	nonsyn	ti	COX1	protein coding	G126	present in mother and pup(s) (present or absent in grandmother)
7138	C	A	nonsyn	tv	COX2	protein coding	G126	pup specific ( de novo mutation in maternal germline)
8637	G	A	nonsyn	ti	COX3	protein coding	G126	pup specific ( de novo mutation in maternal germline)
8793	C	A	nonsyn	tv	COX3	protein coding	G129	present in mother and pup(s) (present or absent in grandmother)
8873	G	A	syn	ti	COX3	protein coding	G129	present in mother and pup(s) (present or absent in grandmother)
9204	G	A	nonsyn	ti	COX3	protein coding	G126	pup specific ( de novo mutation in maternal germline)
9287	C	A	nonsyn	tv	COX3	protein coding	G126	pup specific ( de novo mutation in maternal germline)
9861	G	A	-	ti	TrnR	RNA	G129	pup specific ( de novo mutation in maternal germline)
10096	G	A	nonsyn	ti	ND4L	protein coding	G126	pup specific ( de novo mutation in maternal germline)
11259	G	A	nonsyn	ti	ND4	protein coding	G129	pup specific ( de novo mutation in maternal germline)
11977	G	A	nonsyn	ti	ND5	protein coding	G126	present in mother and pup(s) (present or absent in grandmother)
13052	T	C	syn	ti	ND5	protein coding	G129	pup specific ( de novo mutation in maternal germline)
13119	G	T	nonsyn	tv	ND5	protein coding	G126	pup specific ( de novo mutation in maternal germline)
13174	C	A	nonsyn	tv	ND5	protein coding	G126	present in mother and pup(s) (present or absent in grandmother)
13862	G	A	syn	ti	ND6	protein coding	G129	pup specific ( de novo mutation in maternal germline)
14439	G	A	nonsyn	ti	CYTB	protein coding	G126	pup specific ( de novo mutation in maternal germline)
14642	G	A	syn	ti	CYTB	protein coding	G126	present in grandmother (present in several mothers and pups)
15133	C	A	nonsyn	tv	CYTB	protein coding	G129	pup specific ( de novo mutation in maternal germline)
15607	T	C	-	ti	D-loop	D-loop	G126	pup specific ( de novo mutation in maternal germline)
15760	G	A	-	ti	D-loop	D-loop	G129	pup specific ( de novo mutation in maternal germline)
