# Supplementary material for: Age-related accumulation of de novo mitochondrial mutations in mammalian oocytes and somatic tissues
Source: PLoS Biol. 2020 Jul 15;18(7):e3000745. doi: 10.1371/journal.pbio.3000745 (PMC7363077; doi:10.1371/journal.pbio.3000745)
Supplement: S14 Table — (XLSX) [file pbio.3000745.s033.xlsx]

## Sheet: S14. heteroplasmy groups
mouse_ID	pedigree	family	pedigree status	sex	age [days]	single oocytes sequenced	single oocytes included in analysis	oocytes in a pool	pups sequenced	heteroplasmy occurrence	position	major allele	minor allele	MAF brain	MAF muscle	MAF mean tissues	MAF oocyte pool	MAF Oo1	MAF Oo2	MAF Oo3	MAF Oo4	MAF Oo5	MAF Oo6	MAF Oo7	MAF Oo8	MAF mean oocytes
G137p2	126-6	G137	pup	female	17	8	4	20	-	first observed in pup	1334	G	T	0.0031	0.0027	0.0029	0.0016	0		0	0				0.4286	0.1071
G137p3	126-6	G137	pup	female	17	8	3	22	-	first observed in pup	1833	T	C	0.0031	0.0035	0.0033	0.0026			0.0042	0	0				0.0014
G137p3	126-6	G137	pup	female	17	8	0	22	-	first observed in pup	5724	G	A	0.0018	0.004	0.0029	0.0021
G140p7	126-6	G140	pup	female	21	5	0	21	-	first observed in pup	7138	C	A	0.0012	0.0028	0.002	0.0043
G137p3	126-6	G137	pup	female	17	8	0	22	-	first observed in pup	8637	G	A	0.0034	0.0045	0.0039	0.0104
G137p3	126-6	G137	pup	female	17	8	0	22	-	first observed in pup	9204	G	A	0.0024	0.0039	0.0031	0.0054
G139p1	126-6	G139	pup	female	18	-	-	33	-	first observed in pup	9287	C	A	0	0.0002	0.0001	0.0076
G132p8	129-6	G132	pup	female	21	2	0	14	-	first observed in pup	9861	G	A	0.0063	0.0056	0.006	0.0062
G139p1	126-6	G139	pup	female	18	-	-	33	-	first observed in pup	10096	G	A	0.0033	0.0028	0.003	0.0007
G132p8	129-6	G132	pup	female	21	2	1	14	-	first observed in pup	11259	G	A	0.0024	0.0058	0.0041	0.0044		0.0174							0.0174
G134p7	129-6	G134	pup	female	18	6	1	25	-	first observed in pup	13052	T	C	0.0142	0.0139	0.014	0.0182	0.0057								0.0057
G140p7	126-6	G140	pup	female	21	5	2	21	-	first observed in pup	13119	G	T	0.0046	0.0029	0.0038	0.0046		0.0307	0.0007						0.0157
G132p5	129-6	G132	pup	female	21	4	3	25	-	first observed in pup	13862	G	A	0.0043	0.0032	0.0038	0.0043	0.0015	0	0.0052						0.0022
G137p3	126-6	G137	pup	female	17	8	0	22	-	first observed in pup	14439	G	A	0.0003	0.001	0.0006	0.002
G132p7	129-6	G132	pup	female	21	4	4	NA	-	first observed in pup	15133	C	A	0.0195	0.0192	0.0193	0.0123	0.0308	0	0.0072	0.0645					0.0256
G139p1	126-6	G139	pup	female	18	-	-	33	-	first observed in pup	15607	T	C	0.0155	0.005	0.0103	0.0057
G133p3	129-6	G133	pup	female	19	4	0	40	-	first observed in pup	15760	G	A	0.0005	0.0009	0.0007	0.0014
Median frequencies (across brain, muscle, single oocytes, and oocyte pool):								0.0035		first observed in pup						0.0033	0.0044									0.0028
G131	129-6	G131	mother	female	291	6	6	-	3	first observed in mother	1971	G	A	0.076	0.077	0.0765		0.0787	0.45	0.4126	0.0915	0.0222	0.0521			0.1845
G139	126-6	G139	mother	female	316	3	3	5	2	first observed in mother	6574	T	C	0.023	0.0235	0.0233	0.0383		0	0.0577	0.0004					0.0194
G133	129-6	G133	mother	female	308	5	5	4	4	first observed in mother	8793	C	A	0.0034	0.003	0.0032	0	0	0.0032	0.0017	0.002	0				0.0014
G132	129-6	G132	mother	female	312	3	3	NA	9	first observed in mother	8873	G	A	0.0059	0.0025	0.0042	0.001	0.0291	0.0177	0.0012						0.016
G140	126-6	G140	mother	female	316	4	4	5	4	first observed in mother	11977	G	A	0.0296	0.0207	0.0252	0.0125	0.1591	0.0066	0.0007	0					0.0416
G140	126-6	G140	mother	female	316	4	3	5	4	first observed in mother	13174	C	A	0.0059	0.0057	0.0058	0.0015		0	0.0007	0.0012					0.0006
Median frequencies (across brain, muscle, single oocytes, and oocyte pool):								0.0059		first observed in mother						0.0145	0.0015									0.0026
G131p1	129-6	G131	pup	male	18	-	-	-	-	first observed in mother - inherited from mother	1971	G	A	0.1622	0.1639	0.163
G131p2	129-6	G131	pup	male	18	-	-	-	-	first observed in mother - inherited from mother	1971	G	A	0.0929	0.0873	0.0901
G131p3	129-6	G131	pup	female	18	-	-	NA	-	first observed in mother - inherited from mother	1971	G	A	0.0389	0.0387	0.0388	0.0552
G132p6	129-6	G132	pup	female	21	-	-	8	-	first observed in mother - inherited from mother	3573	G	A	0.0005	0.0011	0.0008	0.0006
G132p8	129-6	G132	pup	female	21	2	0	14	-	first observed in mother - inherited from mother	3573	G	A	0.001	0.0003	0.0006	0
G139p1	126-6	G139	pup	female	18	-	-	33	-	first observed in mother - inherited from mother	6574	T	C	0.0749	0.0801	0.0775	0.0905
G132p3	129-6	G132	pup	female	19	-	-	47	-	first observed in mother - inherited from mother	8873	G	A	0.0045	0.0024	0.0035	0.0069
G140p1	126-6	G140	pup	male	21	-	-	-	-	first observed in mother - inherited from mother	11977	G	A	0.0466	0.0417	0.0442
G140p6	126-6	G140	pup	female	21	5	2	26	-	first observed in mother - inherited from mother	13174	C	A	0.0245	0.0198	0.0221	0.0292		0.0077	0.0026						0.0052
Meadian frequencies (across brain, muscle, single oocytes, and oocyte pool):								0.0268		first observed in mother - inherited from mother						0.0388	0.0181									0.0052
G140	126-6	G140	mother	female	316	4	4	5	4	inherited from grandmother	133	C	A	0.0995	0.0932	0.0964	0.1232	0.0316	0.1012	0.15	0.0098					0.0732
G137	126-6	G137	mother	female	320	4	4	6	5	inherited from grandmother	133	C	A	0.107	0.12	0.1135	0.071	0.165	0.0323	0.1571	0.0632					0.1044
G136	126-6	G136	mother	female	299	5	5	10	0	inherited from grandmother	133	C	A	0.0728	0.0876	0.0802	0.0626		0.2069	0.066	0.1689	0.0255	0			0.0935
G139	126-6	G139	mother	female	316	3	3	5	2	inherited from grandmother	133	C	A	0.1906	0.1969	0.1937	0.1219		0.2035	0.2463	0.0172					0.1556
G133	129-6	G133	mother	female	308	5	5	4	4	inherited from grandmother	3739	G	A	0.1623	0.1864	0.1743	0.196	0.0413	0.133	0.0496	0.0909	0.1124				0.0854
G131	129-6	G131	mother	female	291	6	5	-	3	inherited from grandmother	3739	G	A	0.0593	0.0636	0.0614		0.1707		0.0303	0.0019	0.0599	0.086			0.0698
G134	129-6	G134	mother	female	295	1	1	7	1	inherited from grandmother	3739	G	A	0.0182	0.0182	0.0182	0.0179	0.0072								0.0072
G140	126-6	G140	mother	female	316	4	4	5	4	inherited from grandmother	6570	G	A	0.0549	0.0594	0.0571	0.016	0.1531	0.0076	0.1111	0.0539					0.0814
G139	126-6	G139	mother	female	316	3	3	5	2	inherited from grandmother	6570	G	A	0.1256	0.1031	0.1144	0.1307		0.0935	0.3068	0.2274					0.2092
G137	126-6	G137	mother	female	320	4	4	6	5	inherited from grandmother	6570	G	A	0.1401	0.1172	0.1287	0.042	0.2179	0.0342	0.16	0.2986					0.1777
G136	126-6	G136	mother	female	299	5	5	10	0	inherited from grandmother	6570	G	A	0.161	0.1388	0.1499	0.1333		0	0.2357	0.0095	0.1774	0.3806			0.1607
G140	126-6	G140	mother	female	316	4	4	5	4	inherited from grandmother	14642	G	A	0.0486	0.0741	0.0614	0.0697	0.1286	0.0125	0.0587	0.017					0.0542
G136	126-6	G136	mother	female	299	5	5	10	0	inherited from grandmother	14642	G	A	0.0333	0.0373	0.0353	0.0289		0.0962	0	0.1071	0.0006	0			0.0408
G137p2	126-6	G137	pup	female	17	8	6	20	-	inherited from grandmother	133	C	A	0.0242	0.0267	0.0254	0.0314	0.0307	0.018	0.0257	0.0093		0.0617	0.0365		0.0303
G140p6	126-6	G140	pup	female	21	5	2	26	-	inherited from grandmother	133	C	A	0.044	0.04	0.042	0.0409		0.0142	0.0443						0.0293
G137p5	126-6	G137	pup	female	18	4	2	36	-	inherited from grandmother	133	C	A	0.0276	0.0256	0.0266	0.0443	0.0656	0.024							0.0448
G137p3	126-6	G137	pup	female	17	8	6	22	-	inherited from grandmother	133	C	A	0.0827	0.068	0.0754	0.0792		0.0542	0.1252	0.041	0.0508	0.141	0.1441		0.0927
G140p7	126-6	G140	pup	female	21	5	2	21	-	inherited from grandmother	133	C	A	0.0665	0.0675	0.067	0.0842		0.0136	0.1566						0.0851
G137p1	126-6	G137	pup	male	17	-	-	-	-	inherited from grandmother	133	C	A	0.0873	0.101	0.0941
G137p4	126-6	G137	pup	male	18	-	-	-	-	inherited from grandmother	133	C	A	0.2172	0.2466	0.2319
G139p1	126-6	G139	pup	female	18	-	-	33	-	inherited from grandmother	133	C	A	0.2086	0.2035	0.206	0.2585
G139p2	126-6	G139	pup	female	18	-	-	-	-	inherited from grandmother	133	C	A	0.0137	0.0191	0.0164
G140p1	126-6	G140	pup	male	21	-	-	-	-	inherited from grandmother	133	C	A	0.012	0.0128	0.0124
G140p5	126-6	G140	pup	female	21	-	-	-	-	inherited from grandmother	133	C	A	0.1927	0.1905	0.1916
G133p4	G133	129-6	pup	female	19	5	5	40	-	inherited from grandmother	3739	G	A	0.1906	0.232	0.2113	0.1533	0.1429	0.1198	0.1	0.1834	0.1333				0.1359
G133p3	G133	129-6	pup	female	19	4	4	40	-	inherited from grandmother	3739	G	A	0.1558	0.1538	0.1548	0.0951	0.3529	0.2	0.1135				0.1358		0.2006
G131p2	G131	129-6	pup	male	18	-	-	-	-	inherited from grandmother	3739	G	A	0.0697	0.0805	0.0751
G131p3	G131	129-6	pup	female	18	-	-	NA	-	inherited from grandmother	3739	G	A	0.089	0.0884	0.0887	0.1042
G133p1	G133	129-6	pup	male	19	-	-	-	-	inherited from grandmother	3739	G	A	0.1424	0.1692	0.1558
G133p2	G133	129-6	pup	male	19	-	-	-	-	inherited from grandmother	3739	G	A	0.0694	0.0509	0.0601
G140p7	G140	126-6	pup	female	21	5	2	21	-	inherited from grandmother	6570	G	A	0.0032	0.0041	0.0036	0.0063		0	0.043						0.0215
G137p3	G137	126-6	pup	female	17	8	7	22	-	inherited from grandmother	6570	G	A	0.116	0.1254	0.1207	0.1304		0.0546	0.1057	0.0961	0.2063	0.0551	0.0637	0.1818	0.1091
G137p5	G137	126-6	pup	female	18	4	2	36	-	inherited from grandmother	6570	G	A	0.1537	0.1954	0.1745	0.1654	0.1177	0.287							0.2023
G137p1	G137	126-6	pup	male	17	-	-	-	-	inherited from grandmother	6570	G	A	0.0127	0.0145	0.0136
G137p4	G137	126-6	pup	male	18	-	-	-	-	inherited from grandmother	6570	G	A	0.0346	0.0244	0.0295
G139p1	G139	126-6	pup	female	18	-	-	33	-	inherited from grandmother	6570	G	A	0.1829	0.1703	0.1766	0.13
G139p2	G139	126-6	pup	female	18	-	-	-	-	inherited from grandmother	6570	G	A	0.2328	0.223	0.2279
G140p5	G140	126-6	pup	female	21	-	-	-	-	inherited from grandmother	6570	G	A	0.1316	0.1204	0.126
G140p6	G140	126-6	pup	female	21	5	2	26	-	inherited from grandmother	14642	G	A	0.1852	0.1884	0.1868	0.1406		0.2129	0.0829						0.1479
G140p1	G140	126-6	pup	male	21	-	-	-	-	inherited from grandmother	14642	G	A	0.1577	0.1444	0.151
G140p5	G140	126-6	pup	female	21	-	-	-	-	inherited from grandmother	14642	G	A	0.0894	0.0704	0.0799
Meadian frequencies (across brain, muscle, single oocytes, and oocyte pool):								0.0901		inherited from grandmother						0.0941	0.0896									0.0885
Meadian frequencies (across brain, muscle, single oocytes, and oocyte pool - mothers):								0.0892		inherited from grandmother						0.0964
Meadian frequencies (across brain, muscle, single oocytes, and oocyte pool - pups):								0.0922		inherited from grandmother						0.0914
