# Supplementary material for: Age-related accumulation of de novo mitochondrial mutations in mammalian oocytes and somatic tissues
Source: PLoS Biol. 2020 Jul 15;18(7):e3000745. doi: 10.1371/journal.pbio.3000745 (PMC7363077; doi:10.1371/journal.pbio.3000745)
Supplement: S15 Table — Calculation of correlations for inherited heteroplasmies between (A) mean MAF of heteroplasmies in brain compared with the mean MAF in muscle for pups; (B) mean MAF of heteroplasmies in brain compared with the mean MAF in muscle for mothers; (C) mean MAF of heteroplasmies in all single oocytes analyzed for a pup compared with the mean MAF of both somatic tissues of the corresponding pup; and (D) mean MAF of heteroplasmies in all single oocytes analyzed for a mother compared with the mean MAF of both somatic tissues of the corresponding mother after downsampling to equal sample sizes. Random downsampling was performed 10x for each correlation calculation, and the mean of all obtained values was computed. (C,D) The analysis was either performed after excluding samples for which only one or two single oocytes were measured at sufficient sequencing depth (table on top) or when including all samples independent of the number of single oocytes (bottom table). MAF, minor allele frequency. (XLSX) [file pbio.3000745.s034.xlsx]

## Sheet: S15. heteroplasmy correlations
Only samples with >2 oocytes were included
		A	B	C	D
	n samples (total)	54	19	9	18
	n samples (sampled)	19	19	9	9
1	R2	0.995	0.947	0.624	0.39
2	R2	0.978	-	-	0.234
3	R2	0.989	-	-	0.75
4	R2	0.973	-	-	0.722
5	R2	0.966	-	-	0.498
6	R2	0.991	-	-	0.223
7	R2	0.991	-	-	0.476
8	R2	0.958	-	-	0.565
9	R2	0.981	-	-	0.53
10	R2	0.982	-	-	0.326
	mean R2	0.98	0.947	0.624	0.471
	min	0.958	0.947	0.624	0.223
	max	0.995	0.947	0.624	0.75
All oocyte numbers were included
		A	B	C	D
	n samples (total)	54	19	19	19
	n samples (sampled)	19	19	16	16
1	R2	0.995	0.947	0.682	0.551
2	R2	0.978	-	0.859	0.557
3	R2	0.989	-	0.747	0.594
4	R2	0.973	-	0.788	0.535
5	R2	0.966	-	0.851	0.527
6	R2	0.991	-	0.796	0.52
7	R2	0.991	-	0.744	0.663
8	R2	0.958	-	0.785	0.587
9	R2	0.981	-	0.742	0.56
10	R2	0.982	-	0.794	0.58
	mean R2	0.98	0.947	0.779	0.567
	min	0.958	0.947	0.682	0.52
	max	0.995	0.947	0.859	0.663
