# Supplementary material for: Age-related accumulation of de novo mitochondrial mutations in mammalian oocytes and somatic tissues
Source: PLoS Biol. 2020 Jul 15;18(7):e3000745. doi: 10.1371/journal.pbio.3000745 (PMC7363077; doi:10.1371/journal.pbio.3000745)
Supplement: S16 Table — (XLSX) [file pbio.3000745.s035.xlsx]

## Sheet: S16. bottleneck
	pedigree	bottleneck size (N)	95% confidence interval (lower boarder)	95% confidence interval (upper boarder)
Mothers' tissues - pups' tissues	both	59.0797	8.26397	314.457
Mothers' tissues - mothers' oocytes	both	53.6442	1.65498	471.684
Pups 'tissues - pups' oocytes	both	84.7833	0.0640469	461.48
All tissues - all oocytes	both	69.2137	1.65498	471.684
Mothers' tissues - pups' tissues	G126	21.1319	8.26397	62.38
Mothers' tissues - mothers' oocytes	G126	27.3138	3.89577	172.31
Pups' tissues - pups' oocytes	G126	66.1899	0.0640469	438.409
All tissues - all oocytes	G126	46.7518	0.0640469	438.409
Mothers' tissues - pups' tissues	G129	122.326	23.3136	314.457
Mothers' tissues - mothers' oocytes	G129	110.693	1.65498	471.684
Pups' tissues - pups' oocytes	G129	125.069	12.0668	461.48
All tissues - all oocytes	G129	117.881	1.65498	471.684
mouse ID	pedigree	pedigree status	n oocytes included in the bottleneck calculation	n analyzed pups	position	major allele	minor allele	MAF (mean for somatic tissues)	MAF (mean for somatic tissues) pup 1	MAF (mean for somatic tissues) pup 2	MAF (mean for somatic tissues) pup 3	MAF (mean for somatic tissues) pup 4	MAF (mean for somatic tissues) pup 5	MAF (mean for somatic tissues) pup 6	MAF (mean for somatic tissues) pup 7	MAF (mean for somatic tissues) pup 8	MAF (mean for somatic tissues) pup 9	N1 (per individual mouse and site)	MAF oocyte 1	MAF oocyte 2	MAF oocyte 3	MAF oocyte 4	MAF oocyte 5	MAF oocyte 6	MAF oocyte 7	MAF oocyte 8	N2 (per individual mouse and site)
G132	G129	mother	2	9	8873	G	A	0.0042	0	0	0.0035	0	0	0	0	0	0	267.342	0.0291	0.0177							10.353
G140	G126	mother	3	4	11977	G	A	0.0252	0.0442				0	0	0			43.3798	0.1591	0.0066		0					3.89577
G140	G126	mother	1	4	13174	C	A	0.0058	0				0	0.0221	0			62.38		0							172.31
G140	G126	mother	4	4	14642	G	A	0.0614	0.151				0.0799	0.1868	0			8.26397	0.1286	0.0125	0.0587	0.017					25.9402
G134	G129	mother	1	1	3739	G	A	0.0182							0			54.033	0.0072								147.688
G140	G126	mother	4	4	6570	G	A	0.0571	0				0.126	0	0.0036			15.2414	0.1531	0.0076	0.1111	0.0539					14.7742
G140	G126	mother	4	4	133	C	A	0.0964	0.0124				0.1916	0.042	0.067			17.4758	0.0316	0.1012	0.15	0.0098					23.8844
G137	G126	mother	4	5	133	C	A	0.1135	0.0941	0.0254	0.0754	0.2319	0.0266					16.1449	0.165	0.0323	0.1571	0.0632					29.3872
G137	G126	mother	4	5	6570	G	A	0.1287	0.0136	0	0.1207	0.0295	0.1745					13.4111	0.2179	0.0342	0.16	0.2986					9.5914
G133	G129	mother	3	4	8793	C	A	0.0032	0	0	0	0						314.457	0	0.0032			0				471.684
G133	G129	mother	5	4	3739	G	A	0.1743	0.1558	0.0601	0.1548	0.2113						38.0453	0.0413	0.133	0.0496	0.0909	0.1124				15.7313
G131	G129	mother	6	3	1971	G	A	0.0765	0.163	0.0901	0.0388							23.3136	0.0787	0.45	0.4126	0.0915	0.0222	0.0521			1.65498
G131	G129	mother	4	3	3739	G	A	0.0614	0	0.0751	0.0887							36.7648	0.1707		0.0303		0.0599	0.086			17.0492
G139	G126	mother	2	2	6574	T	C	0.0233	0.0775	0.0001								13.059		0	0.0577						26.3509
G139	G126	mother	3	2	133	C	A	0.1937	0.206	0.0164								9.88632		0.2035	0.2463	0.0172					13.7693
G139	G126	mother	3	2	6570	G	A	0.1144	0.1766	0.2279								12.0766		0.0935	0.3068	0.2274					6.04731
G136	G126	mother	4	-	14642	G	A	0.0353												0.0962	0	0.1071		0			11.9837
G136	G126	mother	5	-	133	C	A	0.0802												0.2069	0.066	0.1689	0.0255	0			10.9903
G136	G126	mother	5	-	6570	G	A	0.1499												0	0.2357	0.0095	0.1774	0.3806			6.15414
G137p3	G126	pup	7	-	6570	G	A	0.1207												0.0546	0.1057	0.0961	0.2063	0.0551	0.0637	0.1818	31.1967
G137p2	G126	pup	4	-	1334	G	T	0.0029											0		0	0				0.4286	0.064047
G137p2	G126	pup	6	-	133	C	A	0.0254											0.0307	0.018	0.0257	0.0093		0.0617	0.0365		83.327
G133p3	G129	pup	4	-	3739	G	A	0.1548											0.3529	0.2	0.1135				0.1358		12.0668
G137p3	G126	pup	6	-	133	C	A	0.0754												0.0542	0.1252	0.041	0.0508	0.141	0.1441		30.3857
G137p3	G126	pup	3	-	1833	T	C	0.0033													0.0042	0	0				438.409
G133p4	G129	pup	5	-	3739	G	A	0.2113											0.1429	0.1198	0.1	0.1834	0.1333				25.802
G132p7	G129	pup	4	-	15133	C	A	0.0193											0.0308	0	0.0072	0.0645					28.1587
G140p7	G126	pup	1	-	13119	G	T	0.0038												0.0307							5.15908
G140p6	G126	pup	2	-	13174	C	A	0.0221												0.0077	0.0026						73.6415
G132p5	G129	pup	2	-	13862	G	A	0.0038												0	0.0052						461.48
G140p7	G126	pup	2	-	6570	G	A	0.0036												0	0.043						4.61763
G140p6	G126	pup	2	-	133	C	A	0.042												0.0142	0.0443						103.612
G140p6	G126	pup	2	-	14642	G	A	0.1868												0.2129	0.0829						26.4549
G140p7	G126	pup	2	-	133	C	A	0.067												0.0136	0.1566						11.4875
G132p8	G129	pup	1	-	11259	G	A	0.0041												0.0174							23.2045
G137p5	G126	pup	2	-	133	C	A	0.0266											0.0656	0.024							33.9603
G137p5	G126	pup	2	-	6570	G	A	0.1745											0.1177	0.287							18.1526
G134p7	G129	pup	1	-	13052	T	C	0.014											0.0057								199.702
N1 is computed by comparing mean MAF of somatic tissues of the mother and MAF of somatic tissues of pups
N2 is computed by comparing mean MAF of somatic tissues of an individual and MAF of her oocytes
