# Supplementary material for: Age-related accumulation of de novo mitochondrial mutations in mammalian oocytes and somatic tissues
Source: PLoS Biol. 2020 Jul 15;18(7):e3000745. doi: 10.1371/journal.pbio.3000745 (PMC7363077; doi:10.1371/journal.pbio.3000745)
Supplement: S17 Table — Duplex sequencing libraries for brain and muscle of 36 mice, liver of seven mice, and heart of one mouse, as well as 92 single oocytes and 24 oocyte pools. A total of five HiSeq 2500 runs were performed, labeled mm_DS01-mm_DS05. To increase the mtDNA sequencing depth, a second library was occasionally prepared for the same sample and sequenced in another run. For most single oocytes, enzymatic fragmentation, which is part of the NEB Ultra II FS DNA Library Preparation Kit, was used for DNA fragmentation (indicated with FS in column “fragmentation”); for somatic tissues, some single oocytes, and oocyte pools, shearing on a Covaris M220 machine was performed (indicated with CV in column “fragmentation”). Numbers of putative tissue-specific mutations are shown after filtering (as described in S1 Note). mtDNA, mitochondrial DNA. (XLSX) [file pbio.3000745.s036.xlsx]

## Sheet: S17. samples
HiSeq run ID	pedigree	family	mouse ID	sex	age [days]	age of mother at birth [days]	sample name	tissue	number of oocytes	pedigree status	fragmentation	medium [µl]	mtDNA copies (mean)	mtDNA copies (SD)	full oocyte	paired-end reads	DCS total	DCS mtDNA	% mtDNA	SSCS total	SSCS mtDNA	mean depth (DCS)	mean depth (SSCS)	nucleotides sequenced (DCS)	N mutations (tissue specific)	mutation frequency	inherited heteroplasmies	n of paired DCS mapped to mtDNA repesenting Numts	n variants called within the Numts (excluded from analysis)	n of paired DCS mapped to mtDNA repesenting human DNA	n variants called within the human DNA (excluded from analysis)	Notes
mm_DS04	G129	G131	G131	female	291	-	G131_Br	brain	-	mother	CV	-	-	-	-	6833818	395922	170504	0.43065	1250177	469156	2074	3661.6	33798050	36	1.06515e-06	2	1	11	0	0
mm_DS04	G129	G131	G131	female	291	-	G131_M	muscle	-	mother	CV	-	-	-	-	4386953	230808	122803	0.532057	717992	339372	1527	2716.5	24886840	25	1.00455e-06	2	0	0	0	0
mm_DS02	G129	G131	G131	female	291	-	G131_Oo1	single oocyte	1	mother	CV	0	311658	57189.4	yes	731122	4948	3034	0.613177	20050	10894	31	78	505300	0	0	2	0	0	0	0
mm_DS02	G129	G131	G131	female	291	-	G131_Oo2	single oocyte	1	mother	CV	0	340558	21631.4	yes	333223	1713	1177	0.687099	7545	4621	12	35	195600	0	0	2	0	0	0	0
mm_DS03	G129	G131	G131	female	291	-	G131_Oo3	single oocyte	1	mother	FS	0	107932	2673.65	yes	906212	33596	25610	0.762293	107796	80828	212	455	3455600	4	1.15754e-06	2	0	0	0	0
mm_DS03	G129	G131	G131	female	291	-	G131_Oo4	single oocyte	1	mother	FS	0.2	100651	15602.3	yes	792381	39456	29634	0.751064	129258	94392	256	556	4172800	1	2.39647e-07	1	0	0	0	0
mm_DS04	G129	G131	G131	female	291	-	G131_Oo5	single oocyte	1	mother	FS	1	532130	82074	yes	9817638	753010	21139	0.028073	2720869	74382	194	479.1	3160570	5	1.58199e-06	2	4	42	0	0
mm_DS04	G129	G131	G131	female	291	-	G131_Oo6	single oocyte	1	mother	FS	0.5	2.77588e+06	1.6728e+06	yes	10616786	806849	10423	0.012918	3305602	41070	98	282	1597400	5	3.13009e-06	2	1	10	0	0
mm_DS02_DS04	G129	G131	G131p1	male	18	270	G131p1_Br	brain	-	pup	CV	-	-	-	-	21091599	914224	83153	0.090955	3348072	255558	952	1995.4	15509450	6	3.86861e-07	1	1	3	0	0	2 library preparations
mm_DS02	G129	G131	G131p1	male	18	270	G131p1_M	muscle	-	pup	CV	-	-	-	-	6829642	142660	117027	0.820321	392934	303873	1453	2340	23683900	6	2.53337e-07	1	0	0	0	0
mm_DS02	G129	G131	G131p2	male	18	270	G131p2_Br	brain	-	pup	CV	-	-	-	-	8193807	354922	153462	0.432382	1074382	422590	1866	3310	30415800	16	5.26042e-07	2	1	15	0	0
mm_DS02	G129	G131	G131p2	male	18	270	G131p2_M	muscle	-	pup	CV	-	-	-	-	13252078	549296	224307	0.408354	1651840	606506	2498	4249	40717400	16	3.92952e-07	2	0	0	0	0
mm_DS02	G129	G131	G131p3	female	18	270	G131p3_Br	brain	-	pup	CV	-	-	-	-	5354957	368980	245712	0.665922	1202825	756989	3035	6507	49470500	14	2.82997e-07	2	0	0	0	0
mm_DS02_DS03	G129	G131	G131p3	female	18	270	G131p3_M	muscle	-	pup	CV	-	-	-	-	20110029	662023	306430	0.462869	2317266	982278	2714	5857	44238200	27	6.10332e-07	2	0	0	1	4	2 library preparations
mm_DS05	G129	G131	G131p3	female	18	270	G131p3_Oo_pool	oocyte pool	NA	pup	CV	-	-	-	-	15119729	767507	7066	0.009206	4737345	42815	62	302.4	1012230	0	0	2	3	15	0	0
mm_DS02_DS03	G129	G132	G132	female	312	-	G132_Br	brain	-	mother	CV	-	-	-	-	8753182	263806	85785	0.325182	954381	268549	818	1701	13333400	15	1.12499e-06	2	0	0	0	0	2 library preparations
mm_DS03	G129	G132	G132	female	312	-	G132_M	muscle	-	mother	CV	-	-	-	-	9955771	279380	264366	0.94626	886640	821790	2835	6238	46210500	53	1.14693e-06	2	0	0	0	0
mm_DS05	G129	G132	G132	female	312	-	G132_Oo_pool	oocyte pool	NA	mother	CV	-	-	-	-	9398306	147591	7563	0.051243	2098973	106734	67	857.8	1087210	1	9.19786e-07	1	0	0	0	0
mm_DS03	G129	G132	G132	female	312	-	G132_Oo1	single oocyte	1	mother	FS	0	213978	16497.7	yes	2975436	107315	47497	0.442594	346597	151523	392	849	6389600	3	4.69513e-07	1	0	0	0	0
mm_DS03	G129	G132	G132	female	312	-	G132_Oo2	single oocyte	1	mother	FS	1.5	1449450	272690	yes	25554526	1365431	6397	0.004685	4436015	20305	51	106	831300	3	3.60881e-06	1	6	83	0	0
mm_DS04	G129	G132	G132	female	312	-	G132_Oo3	single oocyte	1	mother	FS	1	260980	92610.9	yes	1159294	45871	35089	0.76495	150105	112036	301	645.1	4901410	12	2.44828e-06	1	0	0	0	0
mm_DS03_DS04	G129	G132	G132p1	male	19	269	G132p1_Br	brain	-	pup	CV	-	-	-	-	9141025	190346	119810	0.629433	552171	320055	1421	2378.3	23160670	15	6.4765e-07	0	0	0	0	0	2 library preparations
mm_DS03	G129	G132	G132p1	male	19	269	G132p1_M	muscle	-	pup	CV	-	-	-	-	4336231	224199	138231	0.616555	664542	377441	1539	2714	25085700	13	5.18224e-07	0	0	0	0	0
mm_DS03_DS04	G129	G132	G132p2	male	19	269	G132p2_Br	brain	-	pup	CV	-	-	-	-	6310298	244843	194709	0.79524	738917	564561	2374	4580	38696200	13	3.3595e-07	0	0	0	0	0	2 library preparations
mm_DS03	G129	G132	G132p2	male	19	269	G132p2_M	muscle	-	pup	CV	-	-	-	-	5245457	401819	287114	0.714536	1334302	884962	3054	6594	49780200	23	4.62031e-07	0	0	0	0	0
mm_DS03_DS04	G129	G132	G132p3	female	19	269	G132p3_Br	brain	-	pup	CV	-	-	-	-	6983461	151129	97999	0.648446	443059	264139	1193	2026.7	19442640	10	5.14333e-07	1	0	0	0	0	2 library preparations
mm_DS03_DS04	G129	G132	G132p3	female	19	269	G132p3_M	muscle	-	pup	CV	-	-	-	-	9321126	357017	160480	0.449502	1055369	433394	1967	3382.3	32065360	17	5.30167e-07	1	0	0	0	0	2 library preparations
mm_DS05	G129	G132	G132p3	female	19	269	G132p3_Oo_pool	oocyte pool	47	pup	CV	-	-	-	-	16460575	830057	14778	0.017804	5067597	87853	134	639.2	2182570	1	4.58175e-07	1	1	4	0	0
mm_DS03_DS04	G129	G132	G132p4	female	19	269	G132p4_Br	brain	-	pup	CV	-	-	-	-	5999584	268639	158182	0.588827	840433	457589	1872	3601.6	30520120	11	3.60418e-07	0	0	0	0	0	2 library preparations
mm_DS03	G129	G132	G132p4	female	19	269	G132p4_M	muscle	-	pup	CV	-	-	-	-	3887204	243255	130391	0.536026	1065947	495333	1326	3945	21613800	8	3.70134e-07	0	1	10	0	0
mm_DS05	G129	G132	G132p4	female	19	269	G132p4_Oo_pool	oocyte pool	39	pup	CV	-	-	-	-	9293813	466939	17137	0.036701	2855017	104452	153	756.3	2493900	0	0	0	0	0	0	0
mm_DS02_DS04	G129	G132	G132p5	female	21	292	G132p5_Br	brain	-	pup	CV	-	-	-	-	25784064	1012557	27632	0.027289	4309151	88352	308	674	5020400	2	3.98375e-07	1	0	0	0	0	2 library preparations
mm_DS02_DS03	G129	G132	G132p5	female	21	292	G132p5_M	muscle	-	pup	CV	-	-	-	-	10084357	285332	181953	0.637689	869282	504143	2041	3653	33268300	13	3.90762e-07	1	0	0	0	0	2 library preparations
mm_DS05	G129	G132	G132p5	female	21	292	G132p5_Oo_pool	oocyte pool	25	pup	CV	-	-	-	-	3884476	278010	228475	0.821823	1047801	829350	1979	5019.3	32264220	11	3.40935e-07	1	0	0	0	0
mm_DS03	G129	G132	G132p5	female	21	292	G132p5_Oo1	single oocyte	1	pup	FS	0.2	120351	17629.2	yes	2182362	74146	40766	0.549807	237132	128404	351	746	5721300	1	1.74785e-07	1	0	0	0	0
mm_DS03	G129	G132	G132p5	female	21	292	G132p5_Oo2	single oocyte	1	pup	FS	0	77091.7	15638.1	yes	676964	26054	17504	0.671835	86134	55742	163	356	2656900	2	7.52757e-07	0	0	0	0	0
mm_DS04	G129	G132	G132p5	female	21	292	G132p5_Oo3	single oocyte	1	pup	FS	0	244502	54710.2	yes	971055	25521	21015	0.82344	82273	66321	189	400.6	3085590	2	6.48174e-07	1	0	0	0	0
mm_DS04	G129	G132	G132p5	female	21	292	G132p5_Oo4	single oocyte	1	pup	FS	0	52937.8	13793.6	no	520158	16155	9255	0.572888	53999	29123	93	194.9	1509380	0	0	NA	0	0	0	0
mm_DS02	G129	G132	G132p6	female	21	292	G132p6_Br	brain	-	pup	CV	-	-	-	-	16400244	681913	123648	0.181325	2355826	389533	1032	2174	16821600	7	4.16132e-07	1	0	0	1	4
mm_DS03	G129	G132	G132p6	female	21	292	G132p6_M	muscle	-	pup	CV	-	-	-	-	5908577	186341	136075	0.730247	542280	371980	1525	2702	24857500	16	6.43669e-07	1	0	0	0	0
mm_DS05	G129	G132	G132p6	female	21	292	G132p6_Oo_pool	oocyte pool	8	pup	CV	-	-	-	-	4598029	281691	242643	0.86138	995353	824160	1999	4611	32586960	5	1.53436e-07	1	0	0	0	0
mm_DS03	G129	G132	G132p6	female	21	292	G132p6_Oo1	single oocyte	1	pup	FS	0.5	115281	11535.5	yes	940577	28638	15832	0.552832	98444	54544	152	374	2477600	2	8.07233e-07	NA	0	0	0	0
mm_DS03	G129	G132	G132p6	female	21	292	G132p6_Oo2	single oocyte	1	pup	FS	0.5	69648	34041.1	yes	2104196	68733	45726	0.66527	211912	138560	382	764	6226600	3	4.81804e-07	NA	0	0	0	0
mm_DS04	G129	G132	G132p6	female	21	292	G132p6_Oo3	single oocyte	1	pup	FS	0	59566	22295.4	no	561239	12699	7565	0.595716	39526	22774	74	147.1	1207830	1	8.27931e-07	NA	0	0	0	0
mm_DS04	G129	G132	G132p6	female	21	292	G132p6_Oo4	single oocyte	1	pup	FS	0	119383	41123.1	yes	1244915	25069	18259	0.72835	82024	57192	173	365.1	2826420	4	1.41522e-06	NA	0	0	0	0
mm_DS02_DS02	G129	G132	G132p7	female	21	292	G132p7_Br	brain	-	pup	CV	-	-	-	-	12704031	563117	467619	0.830412	1690624	1309109	5692	10506	92779600	46	4.95799e-07	1	1	9	0	0	2 library preparations
mm_DS03	G129	G132	G132p7	female	21	292	G132p7_M	muscle	-	pup	CV	-	-	-	-	4072416	55497	43360	0.781303	152296	112507	486	774	7921800	3	3.78702e-07	1	0	0	0	0
mm_DS05	G129	G132	G132p7	female	21	292	G132p7_Oo_pool	oocyte pool	NA	pup	CV	-	-	-	-	4748233	367293	179358	0.488324	1554061	742384	1436	4421.4	23400280	10	4.27345e-07	1	0	0	0	0
mm_DS03	G129	G132	G132p7	female	21	292	G132p7_Oo1	single oocyte	1	pup	FS	0.2	107120	10821.6	yes	2028405	53651	35927	0.669643	167060	108352	295	586	4808500	1	2.07965e-07	1	0	0	0	0
mm_DS03	G129	G132	G132p7	female	21	292	G132p7_Oo2	single oocyte	1	pup	FS	0	83329	2277.53	yes	2801262	61146	20788	0.339973	188873	62519	163	322	2656900	2	7.52757e-07	1	0	0	0	0
mm_DS04	G129	G132	G132p7	female	21	292	G132p7_Oo3	single oocyte	1	pup	FS	3	277180	20611.6	yes	1318255	41460	20588	0.496575	136656	66186	179	389	2916070	2	6.85855e-07	1	0	0	0	0
mm_DS04	G129	G132	G132p7	female	21	292	G132p7_Oo4	single oocyte	1	pup	FS	0	42808.3	42696.7	no	534410	15492	7832	0.505551	51556	24918	77	164.4	1259990	0	0	1	0	0	0	0
mm_DS03	G129	G132	G132p8	female	21	292	G132p8_Br	brain	-	pup	CV	-	-	-	-	5180424	310918	267059	0.858937	932819	767062	3013	5775	49111900	26	5.29403e-07	3	1	6	0	0
mm_DS03	G129	G132	G132p8	female	21	292	G132p8_M	muscle	-	pup	CV	-	-	-	-	6551012	400254	154831	0.386832	1400087	465477	1708	3516	27840400	16	5.74704e-07	3	0	0	0	0
mm_DS05	G129	G132	G132p8	female	21	292	G132p8_Oo_pool	oocyte pool	14	pup	CV	-	-	-	-	7611379	428419	142688	0.333057	1583879	487063	1092	2494.3	17799600	9	5.05629e-07	3	0	0	3	41
mm_DS03	G129	G132	G132p8	female	21	292	G132p8_Oo1	single oocyte	1	pup	FS	0.2	172090	99731.2	yes	655103	23954	13500	0.56358	23954	13500	110	230	1793000	0	0	NA	0	0	0	0
mm_DS03	G129	G132	G132p8	female	21	292	G132p8_Oo2	single oocyte	1	pup	FS	0	274638	55215.2	yes	551259	17781	13149	0.739497	57380	40490	106	216	1727800	1	5.78771e-07	NA	0	0	0	0
mm_DS03	G129	G132	G132p9	female	21	292	G132p9_Br	brain	-	pup	CV	-	-	-	-	4569571	112000	93408	0.834	310412	246384	1052	1731	17147600	8	4.66538e-07	0	0	0	0	0
mm_DS03	G129	G132	G132p9	female	21	292	G132p9_M	muscle	-	pup	CV	-	-	-	-	5147466	303729	112203	0.369418	1010415	324069	1218	2346	19853400	11	5.54061e-07	0	0	0	0	0
mm_DS05	G129	G132	G132p9	female	21	292	G132p9_Oo_pool	oocyte pool	NA	pup	CV	-	-	-	-	9336455	703428	444082	0.631311	2777788	1700596	3323	9123.9	54158380	7	1.29251e-07	0	0	0	1	10
mm_DS03	G129	G132	G132p9	female	21	292	G132p9_Oo1	single oocyte	1	pup	FS	0	66632	88555.2	no	920300	35888	4514	0.12578	113265	14309	38	81	619400	0	0	0	0	0	0	0
mm_DS03	G129	G132	G132p9	female	21	292	G132p9_Oo2	single oocyte	1	pup	FS	0	2947.05	2298.03	no	931475	39992	54	0.00135	129410	168	1	0.9	8150	0	0	0	0	0	0	0
mm_DS02	G129	G133	G133	female	308	-	G133_Br	brain	-	mother	CV	-	-	-	-	12157478	505304	203656	0.403037	1717283	602712	2026	3809	33023800	52	1.57462e-06	2	0	0	0	0
mm_DS02	G129	G133	G133	female	308	-	G133_M	muscle	-	mother	CV	-	-	-	-	7048028	449771	291971	0.649155	1515306	884095	3263	6832	53186900	72	1.35372e-06	2	0	0	0	0
mm_DS05	G129	G133	G133	female	308	-	G133_Oo_pool	oocyte pool	4	mother	CV	-	-	-	-	5379122	303250	251187	0.828317	1024088	825600	1724	3821.9	28101200	10	3.55857e-07	1	0	0	0	0
mm_DS03	G129	G133	G133	female	308	-	G133_Oo1	single oocyte	1	mother	FS	0.2	318667	22882.5	yes	4163033	150293	108617	0.722702	471539	336630	900	1870	14670000	19	1.29516e-06	1	0	0	0	0
mm_DS03	G129	G133	G133	female	308	-	G133_Oo2	single oocyte	1	mother	FS	0.5	809358	136970	yes	10638567	247475	41144	0.166255	2749139	433631	347	3237	5656100	9	1.5912e-06	2	0	0	0	0
mm_DS04	G129	G133	G133	female	308	-	G133_Oo3	single oocyte	1	mother	FS	0	236727	28837	yes	999813	38496	25580	0.664485	125635	81991	229	497.3	3734330	4	1.07114e-06	1	0	0	0	0
mm_DS04	G129	G133	G133	female	308	-	G133_Oo4	single oocyte	1	mother	FS	1.5	436648	75700.7	yes	723488	33805	23486	0.694749	102331	69878	215	419.5	3501240	8	2.2849e-06	1	0	0	0	0
mm_DS04	G129	G133	G133	female	308	-	G133_Oo5	single oocyte	1	mother	FS	0	217323	18856.8	yes	2990238	75522	45374	0.600805	241688	139335	402	822.5	6559120	7	1.06722e-06	1	0	0	0	0
mm_DS03	G129	G133	G133p1	male	19	289	G133p1_Br	brain	-	pup	CV	-	-	-	-	5338067	311560	64570	0.207247	1109950	200457	705	1541	11491500	5	4.35104e-07	1	0	0	0	0
mm_DS03	G129	G133	G133p1	male	19	289	G133p1_M	muscle	-	pup	CV	-	-	-	-	5305964	270594	96746	0.357532	839245	268260	1017	1830	16577100	9	5.42918e-07	1	0	0	0	0
mm_DS03	G129	G133	G133p2	male	19	289	G133p2_Br	brain	-	pup	CV	-	-	-	-	4219683	266476	224517	0.842541	809567	651060	2510	5231	40913000	13	3.17747e-07	1	0	0	0	0
mm_DS03	G129	G133	G133p2	male	19	289	G133p2_M	muscle	-	pup	CV	-	-	-	-	4316200	129151	77174	0.597549	375430	205140	895	1500	14588500	13	8.91113e-07	1	0	0	0	0
mm_DS02	G129	G133	G133p3	female	19	289	G133p3_Br	brain	-	pup	CV	-	-	-	-	7938766	524086	409402	0.781173	1531041	1131868	4695	8369	76528500	28	3.65877e-07	2	0	0	0	0
mm_DS02	G129	G133	G133p3	female	19	289	G133p3_M	muscle	-	pup	CV	-	-	-	-	7684445	578553	404156	0.698563	2231860	1487514	4748	13312	77392400	19	2.45502e-07	2	0	0	0	0
mm_DS05	G129	G133	G133p3	female	19	289	G133p3_Oo_pool	oocyte pool	40	pup	CV	-	-	-	-	9755434	702479	106488	0.151589	2596294	366456	819	1920.8	13356220	3	2.24614e-07	2	0	0	1	2
mm_DS03	G129	G133	G133p3	female	19	289	G133p3_Oo1	single oocyte	1	pup	FS	1	1.18879e+06	539535	yes	7472338	542781	2339	0.004309	1852510	7741	20	46	326000	1	3.06748e-06	1	2	29	0	0
mm_DS03_DS04	G129	G133	G133p3	female	19	289	G133p3_Oo2	single oocyte	1	pup	FS	1.5	1853980	728390	yes	17601507	1374300	4545	0.003307	5253722	16800	42	112.4	682970	1	1.46419e-06	1	5	44	0	0	2 library preparations
mm_DS03	G129	G133	G133p3	female	19	289	G133p3_Oo3	single oocyte	1	pup	FS	0	150992	33965.6	yes	1578901	52785	16677	0.315942	169027	52311	134	286	2184200	2	9.15667e-07	1	0	0	0	0
mm_DS04	G129	G133	G133p3	female	19	289	G133p3_Oo7	single oocyte	1	pup	CV	3	2.35983e+06	242783	yes	10794310	764545	2887	0.003776	3557322	13064	25	86.6	410760	0	0	1	2	18	0	0
mm_DS02	G129	G133	G133p4	female	19	289	G133p4_Br	brain	-	pup	CV	-	-	-	-	8849336	588832	258053	0.438246	1957175	761197	3076	6210	50138800	19	3.78948e-07	1	0	0	0	0
mm_DS02	G129	G133	G133p4	female	19	289	G133p4_M	muscle	-	pup	CV	-	-	-	-	7977045	545777	381208	0.698468	2274354	1524806	4528	14259	73806400	34	4.60665e-07	1	0	0	0	0
mm_DS05	G129	G133	G133p4	female	19	289	G133p4_Oo_pool	oocyte pool	40	pup	CV	-	-	-	-	6091371	437459	267335	0.611109	1578491	934398	2042	4914.4	33291120	5	1.5019e-07	1	0	0	0	0
mm_DS03	G129	G133	G133p4	female	19	289	G133p4_Oo1	single oocyte	1	pup	FS	0	23825.5	19656.8	no	1495384	66998	3193	0.047658	217186	10334	27	59	440100	0	0	1	0	0	0	0
mm_DS03	G129	G133	G133p4	female	19	289	G133p4_Oo2	single oocyte	1	pup	FS	0.5	211679	114232	yes	1207677	40618	20554	0.506032	131635	65069	167	359	2722100	0	0	1	0	0	0	0
mm_DS03	G129	G133	G133p4	female	19	289	G133p4_Oo3	single oocyte	1	pup	FS	1	2300050	890523	yes	9834217	715769	2687	0.003754	2464079	9024	23	53	374900	0	0	1	4	38	0	0
mm_DS03	G129	G133	G133p4	female	19	289	G133p4_Oo4	single oocyte	1	pup	FS	0.5	794220	269334	yes	6191461	372192	21897	0.058833	1284110	73182	186	425	3031800	1	3.29837e-07	1	1	3	0	0
mm_DS03	G129	G133	G133p4	female	19	289	G133p4_Oo5	single oocyte	1	pup	FS	0	62106.9	70996.2	no	623287	18608	8484	0.455933	61758	27140	70	150	1141000	0	0	1	0	0	0	0
mm_DS05	G129	G134	G134	female	295	-	G134_Br	brain	-	mother	CV	-	-	-	-	1649917	80955	19431	0.240022	294400	65490	154	355.2	2502050	5	1.99836e-06	1	0	0	1	17
mm_DS05	G129	G134	G134	female	295	-	G134_M	muscle	-	mother	CV	-	-	-	-	5188865	321543	98225	0.30548	1174549	331960	837	1957.8	13646360	27	1.97855e-06	1	0	0	1	9
mm_DS05	G129	G134	G134	female	295	-	G134_Oo_pool	oocyte pool	7	mother	CV	-	-	-	-	2246701	443252	32269	0.072801	2105666	144786	273	938.9	4454790	9	2.0203e-06	1	0	0	0	0
mm_DS05	G129	G134	G134	female	295	-	G134_Oo1	single oocyte	1	mother	CV	0	2084500	107834	yes	6384801	151805	117443	0.773644	560585	415758	881	2239	14357040	31	2.15922e-06	2	0	0	0	0
mm_DS05	G129	G134	G134p7	female	18	277	G134p7_Br	brain	-	pup	CV	-	-	-	-	3766057	187966	101935	0.542306	672651	312906	1065	2176	17361130	10	5.75999e-07	2	0	0	0	0
mm_DS05	G129	G134	G134p7	female	18	277	G134p7_M	muscle	-	pup	CV	-	-	-	-	8875930	620219	308076	0.496721	2600391	1222771	2699	7754.3	43993700	25	5.68263e-07	2	0	0	0	0
mm_DS05	G129	G134	G134p7	female	18	277	G134p7_Oo_pool	oocyte pool	25	pup	CV	-	-	-	-	2474974	316881	136834	0.431815	1638043	515947	1045	2664.8	17028610	1	5.87247e-08	1	0	0	2	32
mm_DS05	G129	G134	G134p7	female	18	277	G134p7_Oo1	single oocyte	1	pup	CV	3	744.913	722.08	no	10897814	102711	641	0.006241	664623	2609	5	15.9	81500	0	0	1	0	0	2	24
mm_DS05	G129	G134	G134p7	female	18	277	G134p7_Oo2	single oocyte	1	pup	CV	2	1361875	60280.9	yes	10493899	662749	3744	0.005649	3511564	19723	30	124.6	482480	0	0	NA	4	25	0	0
mm_DS05	G129	G134	G134p7	female	18	277	G134p7_Oo3	single oocyte	1	pup	CV	1.5	1341875	94575.5	yes	1948148	619869	4242	0.006843	3414622	22843	35	152.5	562350	0	0	NA	5	65	0	0
mm_DS05	G129	G134	G134p7	female	18	277	G134p7_Oo4	single oocyte	1	pup	CV	0.5	484500	41719.3	yes	2390565	112853	32353	0.286683	439086	116399	255	656.8	4149980	2	4.8193e-07	NA	0	0	2	13
mm_DS05	G129	G134	G134p7	female	18	277	G134p7_Oo5	single oocyte	1	pup	CV	0.5	94575	6788.23	yes	3392438	76959	9993	0.129848	352625	35069	72	172.5	1167080	0	0	NA	0	0	0	0
mm_DS05	G129	G134	G134p7	female	18	277	G134p7_Oo6	single oocyte	1	pup	CV	1	91500	14566.4	yes	6397517	202476	8106	0.040034	814599	29926	67	178.2	1095360	0	0	NA	0	0	4	68	contamination with sheep DNA
mm_DS01	G126	G136	G136	female	299	-	G136_Br	brain	-	mother	CV	-	-	-	-	8525382	428764	248368	0.579265	2142388	1113865	2440	7974	39772000	65	1.63432e-06	3	0	0	0	0
mm_DS01	G126	G136	G136	female	299	-	G136_M	muscle	-	mother	CV	-	-	-	-	6460417	218950	78954	0.360603	1114406	333370	846	2603	13789800	26	1.88545e-06	3	0	0	0	0
mm_DS05	G126	G136	G136	female	299	-	G136_Oo_pool	oocyte pool	10	mother	CV	-	-	-	-	4541404	333305	300677	0.902108	1236588	1033283	2467	5908.5	40215360	14	3.48126e-07	3	0	0	0	0
mm_DS01	G126	G136	G136	female	299	-	G136_Oo2	single oocyte	1	mother	FS	0	11331.9	17720.1	no	752713	12602	5332	0.423107	54346	21726	43	132	700900	0	0	2	0	0	0	0
mm_DS01	G126	G136	G136	female	299	-	G136_Oo3	single oocyte	1	mother	FS	0	333028	59002.2	yes	2877245	93172	83088	0.89177	445380	390355	721	2649	11752300	7	5.95628e-07	2	0	0	0	0
mm_DS01	G126	G136	G136	female	299	-	G136_Oo4	single oocyte	1	mother	FS	0	174662	133598	yes	1253391	48484	4839	0.099806	306060	30043	46	233	749800	2	2.66738e-06	3	0	0	0	0
mm_DS02	G126	G136	G136	female	299	-	G136_Oo5	single oocyte	1	mother	FS	0	121195	51777.9	yes	3279870	116808	99105	0.848444	341929	287054	878	1643	14311400	2	1.39749e-07	3	0	0	0	0
mm_DS02	G126	G136	G136	female	299	-	G136_Oo6	single oocyte	1	mother	FS	0	105011	35407.9	yes	3595071	117500	103133	0.877728	358513	292376	837	1528	13643100	10	7.32971e-07	1	0	0	0	0
mm_DS01	G126	G137	G137	female	320	-	G137_Br	brain	-	mother	CV	-	-	-	-	9995026	407338	131155	0.321981	2310378	536583	1550	4672	25265000	34	1.34574e-06	2	0	0	0	0
mm_DS01	G126	G137	G137	female	320	-	G137_M	muscle	-	mother	CV	-	-	-	-	4908429	280234	214681	0.766078	1163818	822452	2728	7716	44466400	46	1.03449e-06	2	1	1	0	0
mm_DS05	G126	G137	G137	female	320	-	G137_Oo_pool	oocyte pool	6	mother	CV	-	-	-	-	8924541	289704	1869	0.006451	2429287	14850	20	146	324370	0	0	2	0	0	0	0
mm_DS01	G126	G137	G137	female	320	-	G137_Oo1	single oocyte	1	mother	CV	4	1.13533e+06	217057	yes	6679393	382620	2488	0.006503	2105522	12073	25	93	407500	2	4.90798e-06	2	1	5	0	0
mm_DS01	G126	G137	G137	female	320	-	G137_Oo2	single oocyte	1	mother	FS	1	265275	84509.7	yes	2790082	106860	96098	0.899289	523320	466339	840	3188	13692000	18	1.31464e-06	2	1	5	0	0
mm_DS02	G126	G137	G137	female	320	-	G137_Oo3	single oocyte	1	mother	FS	0.5	717645	76723.7	yes	13517638	1096177	9987	0.009111	3819242	34489	91	217	1483300	4	2.69669e-06	2	6	54	0	0
mm_DS02	G126	G137	G137	female	320	-	G137_Oo4	single oocyte	1	mother	FS	0.2	248115	35949.8	yes	6567056	260829	185945	0.7129	789170	551737	1526	2962	24873800	14	5.62841e-07	2	0	0	0	0
mm_DS02_DS03	G126	G137	G137p1	male	17	282	G137p1_Br	brain	-	pup	CV	-	-	-	-	15308057	406530	272388	0.670032	1246019	767840	3077	5735	50155100	13	2.59196e-07	2	1	12	0	0	2 library preparations
mm_DS02_DS03	G126	G137	G137p1	male	17	282	G137p1_M	muscle	-	pup	CV	-	-	-	-	10281010	232952	87813	0.376957	726533	240119	1002	1757	16332600	11	6.735e-07	2	0	0	0	0	2 library preparations
mm_DS01	G126	G137	G137p2	female	17	282	G137p2_Br	brain	-	pup	CV	-	-	-	-	7057205	394698	277959	0.704232	1558332	1038863	3467	9469	56512100	27	4.77774e-07	2	0	0	0	0
mm_DS01	G126	G137	G137p2	female	17	282	G137p2_M	muscle	-	pup	CV	-	-	-	-	7215768	354770	171493	0.483392	1366968	598309	2166	5386	35305800	12	3.39887e-07	2	0	0	0	0
mm_DS05	G126	G137	G137p2	female	17	282	G137p2_Oo_pool	oocyte pool	20	pup	CV	-	-	-	-	7072102	486548	78386	0.161106	2311794	368550	659	2369.2	10733550	3	2.79497e-07	2	1	7	0	0
mm_DS01	G126	G137	G137p2	female	17	282	G137p2_Oo1	single oocyte	1	pup	CV	0.5	284300	60348.7	yes	3296265	110640	59476	0.537563	497494	244145	598	1874	9747400	4	4.10366e-07	1	0	0	0	0
mm_DS01	G126	G137	G137p2	female	17	282	G137p2_Oo2	single oocyte	1	pup	FS	0	30460	10873.1	no	870931	18374	10327	0.562044	79210	43517	83	271	1352900	2	1.47831e-06	NA	0	0	0	0
mm_DS01_DS04	G126	G137	G137p2	female	17	282	G137p2_Oo3	single oocyte	1	pup	FS	0	163885	11589	yes	24876657	1083688	105808	0.097637	5186272	413590	467	1739	7615360	2	2.62627e-07	1	1	29	1	14	2 library preparations; mixed with macaque samples during library preparation, but could be filtered
mm_DS01_DS04	G126	G137	G137p2	female	17	282	G137p2_Oo4	single oocyte	1	pup	FS	0	194007	68785	yes	16262466	715167	39302	0.054955	3882575	209933	373	1589.2	6081530	4	6.57729e-07	1	2	12	0	0	2 library preparations
mm_DS02	G126	G137	G137p2	female	17	282	G137p2_Oo5	single oocyte	1	pup	FS	0.2	7554	6192.98	yes	442497	8345	2111	0.252966	27267	6241	18	34	293400	0	0	NA	0	0	0	0
mm_DS02	G126	G137	G137p2	female	17	282	G137p2_Oo6	single oocyte	1	pup	FS	0	29485.1	32060.9	no	2377226	95096	13754	0.144633	304850	43280	131	274	2135300	1	4.68318e-07	NA	0	0	0	0
mm_DS02	G126	G137	G137p2	female	17	282	G137p2_Oo7	single oocyte	1	pup	CV	0	101233	20264.9	yes	739615	8291	5497	0.663008	29723	18525	58	138	945400	0	0	NA	0	0	0	0
mm_DS02	G126	G137	G137p2	female	17	282	G137p2_Oo8	single oocyte	1	pup	CV	0	2038.17	2958.07	no	330243	4105	609	0.148356	17117	2035	7	16	114100	0	0	NA	0	0	0	0
mm_DS01	G126	G137	G137p3	female	17	282	G137p3_Br	brain	-	pup	CV	-	-	-	-	5411457	221836	82064	0.369931	983770	327728	1021	3026	16642300	11	6.60966e-07	7	0	0	0	0
mm_DS01	G126	G137	G137p3	female	17	282	G137p3_M	muscle	-	pup	CV	-	-	-	-	5145271	243778	92428	0.379148	945000	318608	1179	2875	19217700	8	4.16283e-07	7	0	0	0	0
mm_DS04	G126	G137	G137p3	female	17	282	G137p3_Oo_pool	oocyte pool	22	pup	CV	-	-	-	-	12553101	798357	141245	0.17692	2905402	501606	1270	3053	20701000	5	2.41534e-07	7	3	29	1	4
mm_DS01	G126	G137	G137p3	female	17	282	G137p3_Oo2	single oocyte	1	pup	FS	0	24868.3	5629.05	no	645867	15352	8111	0.528335	71582	33675	65	205	1059500	0	0	NA	0	0	0	0
mm_DS01_DS04	G126	G137	G137p3	female	17	282	G137p3_Oo3	single oocyte	1	pup	FS	0.3	853302	95070	yes	23982548	1083658	77046	0.071098	6635756	469187	755	3748.1	12304870	1	8.12686e-08	NA	4	11	0	0	2 library preparations
mm_DS01	G126	G137	G137p3	female	17	282	G137p3_Oo4	single oocyte	1	pup	FS	1.5	142213	46735.6	yes	1334115	47798	31647	0.662099	260226	160265	261	1016	4254300	0	0	NA	0	0	0	0
mm_DS01_DS04	G126	G137	G137p3	female	17	282	G137p3_Oo5	single oocyte	1	pup	FS	0.2	214110	9232.75	yes	18773799	781163	57948	0.074182	4199724	305567	534	2203.2	8697680	5	5.74866e-07	NA	3	36	0	0	2 library preparations
mm_DS02	G126	G137	G137p3	female	17	282	G137p3_Oo6	single oocyte	1	pup	FS	0	28641.6	22130.3	no	5071217	229666	11237	0.048928	728821	35267	106	221	1727800	2	1.15754e-06	NA	0	0	0	0
mm_DS02	G126	G137	G137p3	female	17	282	G137p3_Oo7	single oocyte	1	pup	FS	0	63454.7	35854.4	no	391348	23200	13252	0.571207	79145	44403	132	296	2151600	2	9.29541e-07	NA	0	0	0	0
mm_DS02	G126	G137	G137p3	female	17	282	G137p3_Oo8	single oocyte	1	pup	CV	2	398.933	116.343	no	512092	2623	109	0.041555	10565	335	1	2	16300	0	0	NA	0	0	0	0
mm_DS02	G126	G137	G137p3	female	17	282	G137p3_Oo9	single oocyte	1	pup	CV	0	65935.8	84072	no	321643	2070	1006	0.48599	7786	3354	11	27	179300	0	0	NA	0	0	0	0
mm_DS02	G126	G137	G137p4	male	18	302	G137p4_Br	brain	-	pup	CV	-	-	-	-	7715481	285787	231920	0.811513	825282	628989	2881	5030	46960300	14	2.98124e-07	2	0	0	0	0
mm_DS02	G126	G137	G137p4	male	18	302	G137p4_M	muscle	-	pup	CV	-	-	-	-	7614608	191246	98443	0.514745	568840	262183	1216	2052	19820800	9	4.54068e-07	2	0	0	0	0
mm_DS01	G126	G137	G137p5	female	18	302	G137p5_Br	brain	-	pup	CV	-	-	-	-	5290975	312186	220860	0.707463	1309050	872900	2834	8338	46194200	14	3.03068e-07	2	0	0	0	0
mm_DS01	G126	G137	G137p5	female	18	302	G137p5_M	muscle	-	pup	CV	-	-	-	-	7319473	344062	245015	0.712125	1293584	856982	3068	7633	50008400	22	4.39926e-07	2	1	10	0	0
mm_DS04_DS05	G126	G137	G137p5	female	18	302	G137p5_Oo_pool	oocyte pool	36	pup	CV	-	-	-	-	24605123	1638919	54115	0.033019	7390961	241604	458	1492.5	7467030	1	1.33922e-07	2	4	73	0	0	2 library preparations
mm_DS01	G126	G137	G137p5	female	18	302	G137p5_Oo1	single oocyte	1	pup	CV	0	18280.8	7514.52	no	531128	23412	4556	0.194601	130284	19690	41	137	668300	0	0	2	0	0	0	0
mm_DS01	G126	G137	G137p5	female	18	302	G137p5_Oo2	single oocyte	1	pup	FS	0.5	82691.2	13547.4	yes	1095153	35626	25732	0.722281	180694	122918	216	793	3520800	1	2.84026e-07	2	0	0	0	0
mm_DS02	G126	G137	G137p5	female	18	302	G137p5_Oo3	single oocyte	1	pup	CV	0	67237.5	74160	no	373903	1685	911	0.540653	6552	3074	10	22	163000	0	0	NA	0	0	0	0
mm_DS02	G126	G137	G137p5	female	18	302	G137p5_Oo4	single oocyte	1	pup	CV	0	108850	62690.8	yes	453129	2631	1003	0.381224	10844	3554	11	26	179300	0	0	NA	0	0	0	0
mm_DS01	G126	G139	G139	female	316	-	G139_Br	brain	-	mother	CV	-	-	-	-	7159841	386742	303701	0.785281	1998974	1421327	3770	13775	61451000	64	1.04148e-06	3	0	0	0	0
mm_DS01	G126	G139	G139	female	316	-	G139_M	muscle	-	mother	CV	-	-	-	-	8282396	468280	377105	0.805298	2220390	1650361	4683	15701	76332900	75	9.82538e-07	3	0	0	0	0
mm_DS05	G126	G139	G139	female	316	-	G139_Oo_pool	oocyte pool	5	mother	CV	-	-	-	-	10012711	770587	62073	0.080553	2934910	233755	524	1382	8534680	3	3.51507e-07	3	4	30	0	0
mm_DS01	G126	G139	G139	female	316	-	G139_Oo2	single oocyte	1	mother	FS	0.5	144684	35762	yes	2691550	82792	64089	0.774097	396244	301562	548	2032	8932400	10	1.11952e-06	2	0	0	0	0
mm_DS02	G126	G139	G139	female	316	-	G139_Oo3	single oocyte	1	mother	FS	0.2	221713	10087.3	yes	5394776	161301	136169	0.844192	471577	394832	1179	2210	19217700	8	4.16283e-07	3	0	0	0	0
mm_DS02	G126	G139	G139	female	316	-	G139_Oo4	single oocyte	1	mother	FS	0	150905	89427.6	yes	7202790	210815	166256	0.788635	620490	475772	1343	2462	21890900	10	4.56811e-07	3	0	0	0	0
mm_DS01	G126	G139	G139p1	female	18	278	G139p1_Br	brain	-	pup	CV	-	-	-	-	3574952	143254	102832	0.71783	529678	360374	1305	3270	21271500	12	5.64135e-07	6	0	0	0	0
mm_DS01	G126	G139	G139p1	female	18	278	G139p1_M	muscle	-	pup	CV	-	-	-	-	8656908	394292	161386	0.409306	1948126	648985	1931	5703	31475300	13	4.13022e-07	6	1	13	0	0
mm_DS05	G126	G139	G139p1	female	18	278	G139p1_Oo_pool	oocyte pool	33	pup	CV	-	-	-	-	8795083	662896	32349	0.0488	2551831	118401	258	658.9	4210290	4	9.50053e-07	6	0	0	0	0
mm_DS01_DS04	G126	G139	G139p2	female	18	278	G139p2_Br	brain	-	pup	CV	-	-	-	-	14098307	657827	117708	0.178935	2763113	435267	1285	3391	20945500	15	7.16144e-07	2	2	39	0	0	2 library preparations
mm_DS01_DS04	G126	G139	G139p2	female	18	278	G139p2_M	muscle	-	pup	CV	-	-	-	-	15355088	762128	119353	0.156605	3684919	464629	1425	4109	23227500	16	6.88839e-07	2	1	24	0	0	2 library preparations
mm_DS01	G126	G140	G140	female	316	-	G140_Br	brain	-	mother	CV	-	-	-	-	8566546	367322	263423	0.717145	2338898	1394567	3296	13682	53724800	54	1.00512e-06	5	1	43	0	0
mm_DS01	G126	G140	G140	female	316	-	G140_M	muscle	-	mother	CV	-	-	-	-	6585907	364972	275229	0.75411	1509314	1029842	3476	9504	56658800	66	1.16487e-06	5	0	0	0	0
mm_DS05	G126	G140	G140	female	316	-	G140_Oo_pool	oocyte pool	5	mother	CV	-	-	-	-	9528899	465410	27346	0.058757	2941507	173610	236	1223	3843540	1	2.60177e-07	5	1	8	0	0
mm_DS01	G126	G140	G140	female	316	-	G140_Oo1	single oocyte	1	mother	CV	0	33483.3	2941.23	no	1070712	24086	7384	0.306568	108062	28352	68	191	1108400	0	0	NA	0	0	1	4
mm_DS01	G126	G140	G140	female	316	-	G140_Oo2	single oocyte	1	mother	FS	1	276125	72177.9	yes	4259196	142388	127457	0.895139	701192	620224	1130	4296	18419000	12	6.51501e-07	4	0	0	0	0
mm_DS02	G126	G140	G140	female	316	-	G140_Oo3	single oocyte	1	mother	FS	0.5	227779	109970	yes	2752357	93456	82748	0.885422	289149	254229	746	1510	12159800	5	4.11191e-07	5	0	0	0	0
mm_DS02	G126	G140	G140	female	316	-	G140_Oo4	single oocyte	1	mother	FS	0	324188	76932.4	yes	1002521	60111	46611	0.775415	193483	148732	420	904	6846000	3	4.38212e-07	4	0	0	0	0
mm_DS02	G126	G140	G140p1	male	21	295	G140p1_Br	brain	-	pup	CV	-	-	-	-	9947727	663793	420336	0.633234	2018181	1191230	5005	9395	81581500	38	4.65792e-07	3	0	0	0	0
mm_DS02	G126	G140	G140p1	male	21	295	G140p1_M	muscle	-	pup	CV	-	-	-	-	12211880	618831	416203	0.672563	1821298	1145299	4667	8246	76072100	20	2.62908e-07	3	0	0	0	0
mm_DS01	G126	G140	G140p5	female	21	295	G140p5_Br	brain	-	pup	CV	-	-	-	-	7041044	215262	181827	0.844678	798830	622991	2237	5427	36463100	19	5.21075e-07	3	0	0	0	0
mm_DS01	G126	G140	G140p5	female	21	295	G140p5_M	muscle	-	pup	CV	-	-	-	-	7653285	373378	215395	0.576882	1701168	860577	2724	8184	44401200	16	3.60351e-07	3	1	13	0	0
mm_DS01	G126	G140	G140p6	female	21	295	G140p6_Br	brain	-	pup	CV	-	-	-	-	7169361	426004	372233	0.873778	1684878	1402877	4676	12970	76218800	36	4.72324e-07	3	0	0	0	0
mm_DS01	G126	G140	G140p6	female	21	295	G140p6_M	muscle	-	pup	CV	-	-	-	-	7098937	280154	160166	0.571707	1038490	550097	2005	4865	32681500	13	3.97779e-07	3	0	0	0	0
mm_DS04	G126	G140	G140p6	female	21	295	G140p6_Oo_pool	oocyte pool	26	pup	CV	-	-	-	-	7367156	804626	107456	0.133548	3038026	393915	1081	2803.8	17613780	7	3.97416e-07	3	6	71	0	0
mm_DS01	G126	G140	G140p6	female	21	295	G140p6_Oo1	single oocyte	1	pup	FS	0	3074.8	2267.47	no	382691	9532	1190	0.124843	43990	5086	10	31	163000	0	0	NA	0	0	0	0
mm_DS01	G126	G140	G140p6	female	21	295	G140p6_Oo2	single oocyte	1	pup	FS	0.2	150218	17656.6	yes	1081932	43338	30863	0.712146	247838	170083	283	1196	4612900	4	8.67133e-07	3	0	0	0	0
mm_DS01_DS04	G126	G140	G140p6	female	21	295	G140p6_Oo3	single oocyte	1	pup	FS	0	261322	36956.5	yes	18245652	660490	61040	0.092416	3401995	306561	512	2000.6	8352120	4	4.7892e-07	3	1	16	1	10	2 library preparations
mm_DS02	G126	G140	G140p6	female	21	295	G140p6_Oo4	single oocyte	1	pup	CV	0	152069	75056.3	yes	363027	920	674	0.732609	3388	2226	7	17	114100	0	0	NA	0	0	0	0
mm_DS02	G126	G140	G140p6	female	21	295	G140p6_Oo5	single oocyte	1	pup	CV	0	220925	109965	yes	388084	1603	765	0.47723	7272	3106	8	24	130400	0	0	NA	0	0	0	0
mm_DS01	G126	G140	G140p7	female	21	295	G140p7_Br	brain	-	pup	CV	-	-	-	-	9846366	369864	121275	0.327891	1999276	460233	1465	4025	23879500	17	7.11908e-07	4	0	0	0	0
mm_DS01	G126	G140	G140p7	female	21	295	G140p7_M	muscle	-	pup	CV	-	-	-	-	5891828	276288	189745	0.686765	1538904	963760	2389	9674	38940700	15	3.85201e-07	4	0	0	0	0
mm_DS04	G126	G140	G140p7	female	21	295	G140p7_Oo_pool	oocyte pool	21	pup	CV	-	-	-	-	7436480	547654	134515	0.24562	2029065	486144	1296	3278	21124800	5	2.36689e-07	4	0	0	0	0
mm_DS01	G126	G140	G140p7	female	21	295	G140p7_Oo1	single oocyte	1	pup	FS	0	2304.59	2820.52	no	383793	9458	568	0.060055	46242	2231	4	13	65200	0	0	NA	0	0	0	0
mm_DS01	G126	G140	G140p7	female	21	295	G140p7_Oo2	single oocyte	1	pup	FS	0.5	115021	44779.6	yes	1866819	60202	49851	0.828062	312068	250279	425	1636	6927500	4	5.77409e-07	NA	0	0	0	0
mm_DS01	G126	G140	G140p7	female	21	295	G140p7_Oo3	single oocyte	1	pup	FS	0.5	189962	99581.6	yes	4907550	69012	49741	0.720759	354880	245540	411	1536	6699300	14	2.08977e-06	NA	0	0	0	0
mm_DS02	G126	G140	G140p7	female	21	295	G140p7_Oo4	single oocyte	1	pup	CV	0	61040.8	76946.3	no	331864	2723	1623	0.596034	11469	5995	17	42	277100	0	0	NA	0	0	0	0
mm_DS02	G126	G140	G140p7	female	21	295	G140p7_Oo5	single oocyte	1	pup	CV	0	54499.2	35708	yes	391866	3585	2487	0.693724	13574	8908	26	66	423800	0	0	NA	0	0	0	0
mm_DS04	G126	G139	G139	female	316	-	G139_Ht	heart	-	mother	CV	-	-	-	-	3092628	166900	129296	0.775	493142	362547	1644	2990	26797200	28	1.04489e-06	3	0	0	0	0
mm_DS04	G126	G136	G136	female	299	-	G136_Li	liver	-	mother	CV	-	-	-	-	9489640	690075	527159	0.764	2199920	1575921	6393	12997	104205900	284	2.72537e-06	3	0	0	0	0
mm_DS04	G126	G137	G137p3	female	17	282	G137p3_Li	liver	-	pup	CV	-	-	-	-	10599120	852545	504285	0.592	2767443	1512275	6145	12399	100163500	40	3.99347e-07	7	0	0	0	0
mm_DS04	G126	G137	G137p5	female	18	302	G137p5_Li	liver	-	pup	CV	-	-	-	-	11413306	541280	328192	0.606	1540912	871887	4026	6701	65623800	26	3.96198e-07	2	0	0	0	0
mm_DS04	G126	G139	G139p1	female	18	278	G139p1_Li	liver	-	pup	CV	-	-	-	-	9425090	581009	171057	0.294	1931719	488961	2152	4038	35077600	18	5.13148e-07	6	1	8	0	0
mm_DS04	G126	G139	G139p2	female	18	278	G139p2_Li	liver	-	pup	CV	-	-	-	-	17414653	1106054	125421	0.113	4148476	402612	1318	2874	21483400	15	6.98214e-07	2	0	0	0	0
mm_DS04	G126	G140	G140p6	female	21	295	G140p6_Li	liver	-	pup	CV	-	-	-	-	11219732	735695	500187	0.68	2740808	1689386	5974	14450	97376200	26	2.67006e-07	3	0	0	0	0
mm_DS04	G126	G140	G140p7	female	21	295	G140p7_Li	liver	-	pup	CV	-	-	-	-	11660277	712259	420538	0.59	2438551	1276942	4370	8921	71231000	36	5.05398e-07	4	0	0	0	0
CV...	shearing with Covaris
FS ...	enzymatic DAN fragmentation
DCS ...	duplex consensus sequences
SSCS ...	single-strand consensus sequences
Ti...	transitions
Tv ...	transversions
