# Supplementary material for: Age-related accumulation of de novo mitochondrial mutations in mammalian oocytes and somatic tissues
Source: PLoS Biol. 2020 Jul 15;18(7):e3000745. doi: 10.1371/journal.pbio.3000745 (PMC7363077; doi:10.1371/journal.pbio.3000745)
Supplement: S19 Table — (XLSX) [file pbio.3000745.s038.xlsx]

## Sheet: S19. filtering steps
	variant calling / filtering step	tool	settings	analysis platform
1	Clipping of sequence overlaps of reads mapped to the mouse mtDNA reference	clipOverlap of bamUtil
2	Quality filtering of mapped reads	BAMTools	mapping quality >20, paired reads, proper read pairing, mapping of the mate sequence	Galaxy
3	Left-alignment of mapped reads	Bam Left Align		Galaxy
4	Variant calling	Naive Variant Caller (NVC)	minimum number of 1 read needed to consider a REF/ALT, minimum base quality of 20, minimum mapping quality of 50, and ploidy of 1	Galaxy
5	Annotation of variants (removal of Ns)	Variant Annotator		Galaxy
6	Transformation of variant position in the re-linearized reference to the corresponding position in the mouse mtDNA reference	Replace column		Galaxy
7	Filtering of variant positions in the total, and re-linearized mtDNA reference sequences	Filter	keep positions 501-14,799 for reads mapped to NC_005089.1; keep positions 1-500 and 14,800-15,299 for reads mapped to the re-linearized reference sequence	Galaxy
8	Removal of variants originating from Numts and human DNA	BLASTn	reads with >1 variants were aligned to the Nucleotide collection (nr/nt)
9	Removal of variants originating from Numts in samples with <25% mtDNA enrichment	BLASTn	reads with 1 or more variants were aligned to the Nucleotide collection (nr/nt)
10	Removal of all AT/TA variants in enzymatically fragmented samples		AT/TA variants at higher frequencies, which were confirmed hteroplasmies in related, Covaris sheared samples were not removed
11	Filtering of inherited heteroplasmic variants		28 sites
12	Filtering of mutations found in both analyzed somatic tissues of a mouse (brain and muscle)		128 variants at 64 positions
13	Filtering of mutations found in >3 samples		148 variants
