# Supplementary material for: Age-related accumulation of de novo mitochondrial mutations in mammalian oocytes and somatic tissues
Source: PLoS Biol. 2020 Jul 15;18(7):e3000745. doi: 10.1371/journal.pbio.3000745 (PMC7363077; doi:10.1371/journal.pbio.3000745)
Supplement: S20 Table — Two rhesus macaque samples differing in 14 fixed sites, and two heteroplasmic sites (one in each macaque; shown in green) were mixed at different ratios (10%, two replicates; 1%, two replicates; and 0.2%, six replicates). The mean and STDEV across all sites were calculated without the heteroplasmic sites. Nineteen out of 168 heteroplasmic sites at a mixed frequency of about 0.2% could not be detected in DCSs (MAFs) shown in red), but all of them were present in SSCSs. DCS, duplex consensus sequence MAF, minor allele frequency; SSCS, single-strand consensus sequence; STDEV, standard deviation. (XLSX) [file pbio.3000745.s039.xlsx]

## Sheet: S20. heteroplasmy dilutions
				Rh098		10% Rh105 in Rh098 (1)		10% Rh105 in Rh098 (2)		1% Rh105 in Rh098 (1)		1% Rh105 in Rh098 (2)		0.2% Rh105 in Rh098 (1)		0.2% Rh105 in Rh098 (2)		0.2% Rh105 in Rh098 (3)		0.2% Rh105 in Rh098 (4)		0.2% Rh105 in Rh098 (5)		0.2% Rh105 in Rh098 (6)
position	DCS/SSCS	major allele	minor allele	depth	MAF	depth	MAF	depth	MAF	depth	MAF	depth	MAF	depth	MAF	depth	MAF	depth	MAF	depth	MAF	depth	MAF	depth	MAF
114	DCS	C	T	1546	0	1382	0.1136	1303	0.0952	1705	0.0106	1304	0.0115	523	0.0019	1227	0.0033	1484	0.0027	970	0.0031	692	0.0029	728	0.0014
3150	DCS	G	A	1572	0	1391	0.1042	1242	0.1079	1610	0.0062	1284	0.0086	536	0.0056	1261	0.0008	1461	0.0034	902	0.0067	642	0.0047	749	0.0027
4802	DCS	A	C	1144	0	886	0.1027	793	0.1173	919	0.0087	802	0.0025	278	0.0072	655	0.0015	774	0.0013	494	0.0041	365	0	410	0
4909	DCS	A	G	1213	0	1130	0.1159	1009	0.1249	1315	0.0099	1033	0.0039	416	0.0024	914	0	1015	0.003	679	0.0015	532	0	608	0
6026	DCS	G	A	1628	0	1381	0.097	1267	0.0995	1694	0.0083	1294	0.0108	468	0.0021	1100	0.0036	1369	0.0037	839	0.0036	625	0.0016	632	0.0063
9747	DCS	G	A	1619	0	1558	0.1046	1422	0.1146	1830	0.0131	1436	0.0125	729	0	1497	0.0047	1615	0.0025	1219	0.0033	754	0.0027	904	0.0033
10993	DCS	G	A	1102	0	945	0.1143	921	0.0956	1119	0.0152	889	0.0158	349	0.0029	793	0.0013	898	0.0033	593	0.0034	428	0.0047	458	0
14032	DCS	G	A	1122	0	1095	0.1069	880	0.0955	1212	0.0157	880	0.0114	397	0.0025	882	0.0023	978	0.0031	666	0.0015	452	0	550	0.0018
15281	DCS	C	T	1497	0	1387	0.1161	1236	0.1036	1594	0.0094	1286	0.0124	604	0	1258	0.0024	1319	0.0015	871	0.008	638	0.0016	739	0.0014
15898	DCS	T	C	1358	0	1227	0.0611	1105	0.0543	1453	0.0041	1162	0.006	505	0	1074	0.0009	1214	0.0025	886	0.0011	568	0.0035	618	0
16209	DCS	C	T	1316	0	1030	0.1078	1038	0.1079	1347	0.0082	1016	0.0148	473	0	1002	0	1140	0.0026	789	0	492	0.0041	623	0.0016
16299	DCS	C	T	1423	0.104	1182	0.0821	1106	0.0814	1440	0.0979	1074	0.081	495	0.101	1087	0.0856	1245	0.0795	856	0.0853	519	0.1041	666	0.0691
16354	DCS	T	C	1452	0	1227	0.0937	1137	0.1073	1502	0.012	1080	0.013	476	0.0042	1064	0.0019	1274	0.0039	826	0.0036	560	0.0018	653	0.0046
16368	DCS	T	C	1465	0	1245	0.0956	1171	0.1042	1529	0.0144	1116	0.0125	499	0.004	1086	0.0018	1303	0.0031	838	0.0036	583	0.0017	655	0.0046
16373	DCS	T	C	1489	0.0007	1281	0.0968	1200	0.1033	1571	0.0146	1138	0.0123	512	0.0039	1122	0.0018	1312	0.0031	868	0.0046	602	0.0017	683	0.0044
16384	DCS	A	G	1545	0	1324	0.0974	1250	0.108	1626	0.0142	1195	0.0134	514	0.0039	1138	0.0018	1371	0.0044	907	0.0044	612	0.0033	707	0.0028
114	SSCS	C	T	5345	0	5426	0.0999	5426	0.0999	7138	0.0097	5942	0.0099	4695	0.0026	6917	0.002	6708	0.0039	6155	0.0034	5044	0.0026	5623	0.0029
3150	SSCS	G	A	5280	0	4965	0.1047	5082	0.1143	6714	0.0082	5697	0.0088	4721	0.0034	6690	0.0012	6471	0.0031	5829	0.0055	4710	0.0023	5524	0.0031
4802	SSCS	A	C	3977	0	3753	0.1095	3624	0.1123	4500	0.0107	3883	0.0085	2868	0.0045	4235	0.0024	4128	0.0024	3640	0.0047	3034	0.0013	3370	0.0012
4909	SSCS	A	G	4148	0	4222	0.109	4373	0.113	5648	0.0103	4769	0.008	3936	0.0033	5363	0.0009	5086	0.0028	4671	0.0043	3921	0.0023	4468	0.0013
6026	SSCS	G	A	5388	0	5041	0.1014	5296	0.0997	7081	0.0089	5779	0.0113	4478	0.0029	6597	0.0029	6459	0.0023	5878	0.0024	4637	0.0017	5113	0.0043
9747	SSCS	G	A	5454	0	5657	0.113	5794	0.1105	7693	0.0118	6445	0.0112	5779	0.0026	7773	0.0035	7310	0.0022	7241	0.0025	5601	0.0023	6324	0.0035
10993	SSCS	G	A	3659	0	3564	0.1136	3843	0.0999	4938	0.0118	4030	0.0146	3370	0.0033	4797	0.0021	4296	0.0028	4083	0.0039	3376	0.0033	3621	0.0033
14032	SSCS	G	A	3823	0	3961	0.1073	3721	0.0935	5247	0.0116	4239	0.0135	3645	0.0041	5058	0.0028	4767	0.0034	4428	0.0027	3610	0.0022	4067	0.0022
15281	SSCS	C	T	5005	0	4933	0.1141	5121	0.1097	6543	0.0099	5543	0.011	4954	0.0022	6792	0.0024	6084	0.0021	5794	0.005	4823	0.0017	5372	0.0024
15898	SSCS	T	C	4653	0	4576	0.0566	4653	0.0524	6267	0.0059	5244	0.0059	4322	0.0002	6106	0.0016	5702	0.0018	5539	0.0016	4389	0.0032	4869	0.0014
16209	SSCS	C	T	4461	0	4403	0.1056	4403	0.1056	5680	0.012	4782	0.0126	4092	0.0015	5572	0.0013	5256	0.0019	4994	0.0022	3766	0.004	4528	0.0016
16299	SSCS	C	T	4779	0.0946	4793	0.0807	4793	0.0807	6175	0.0928	5094	0.0889	4388	0.0905	6078	0.0842	5743	0.0811	5352	0.085	4125	0.1004	4915	0.0844
16354	SSCS	T	C	4792	0	4841	0.1089	4841	0.1089	6344	0.0123	5138	0.0123	4389	0.003	6060	0.0026	5791	0.0024	5387	0.0035	4211	0.0036	4936	0.0032
16368	SSCS	T	C	4893	0	4949	0.1067	4949	0.1067	6539	0.0124	5269	0.0133	4513	0.0027	6224	0.0029	5948	0.0019	5507	0.0044	4327	0.0037	5033	0.0032
16373	SSCS	T	C	4996	0.0008	5066	0.1076	5066	0.1076	6703	0.0125	5386	0.0123	4635	0.0028	6376	0.0027	6061	0.002	5672	0.0041	4421	0.0036	5154	0.0029
16384	SSCS	A	G	5145	0	5233	0.1101	5233	0.1101	6860	0.0128	5560	0.014	4742	0.0027	6511	0.0025	6309	0.0025	5866	0.0038	4532	0.0038	5304	0.0028
Mean	DCS			1430	0	1233	0.1048	1134	0.106	1470	0.0115	1125	0.0111	484	0.0029	1071	0.0019	1237	0.003	819	0.0037	570	0.0022	650	0.0025
STDEV	DCS			178	0.0002	193	0.008	180	0.0086	254	0.0031	187	0.0038	109	0.0021	215	0.0013	242	0.0008	176	0.002	107	0.0016	124	0.002
Mean	SSCS			4759	0.0001	4715	0.1079	4769	0.1065	6259	0.0111	5176	0.0115	4344	0.003	6069	0.0023	5762	0.0025	5368	0.0037	4287	0.0027	4888	0.0027
STDEV	SSCS			664	0.0002	634	0.0042	673	0.0061	920	0.0015	752	0.0021	725	0.0008	956	0.0007	934	0.0006	932	0.001	693	0.0009	806	0.0009
				Rh105		10% Rh098 in Rh105 (1)		10% Rh098 in Rh105 (2)		1% Rh098 in Rh105 (1)		1% Rh098 in Rh105 (2)		0.2% Rh098 in Rh105 (1)		0.2% Rh098 in Rh105 (2)		0.2% Rh098 in Rh105 (3)		0.2% Rh098 in Rh105 (4)		0.2% Rh098 in Rh105 (5)		0.2% Rh098 in Rh105 (6)
POS	DCS/SSCS	major allele	minor allele	depth	MAF	depth	MAF	depth	MAF	depth	MAF	depth	MAF	depth	MAF	depth	MAF	depth	MAF	depth	MAF	depth	MAF	depth	MAF
114	DCS	T	C	1583	0	1368	0.087	1110	0.1	1343	0.0127	1215	0.0132	1095	0.0018	1142	0.0035	1115	0.0027	1093	0.0018	980	0.001	1062	0.0019
3150	DCS	A	G	1900	0	1257	0.0994	1155	0.1134	1402	0.0136	1265	0.0127	1251	0.0032	1217	0.0041	1244	0.0016	1120	0.0018	991	0	1150	0.0017
4802	DCS	C	A	1387	0	906	0.0894	761	0.0788	1014	0.0079	848	0.0094	692	0.0029	732	0	666	0.0015	655	0.0031	582	0	675	0.0015
4909	DCS	G	A	1675	0	1086	0.0893	977	0.1095	1177	0.0127	1072	0.0103	955	0.0021	953	0.0011	908	0.0011	897	0.0011	778	0	906	0.0011
6026	DCS	A	G	1825	0	1476	0.0976	1190	0.0975	1407	0.0135	1259	0.0111	1137	0.0044	1250	0.0024	1157	0	1171	0.0017	1021	0.002	1143	0.0035
9747	DCS	A	G	2077	0	1583	0.0998	1316	0.0935	1630	0.011	1439	0.009	1439	0.0028	1501	0.0027	1435	0.0014	1339	0.0022	1197	0.0033	1325	0.0023
10993	DCS	A	G	1548	0	944	0.1028	863	0.073	990	0.0081	887	0.0079	818	0	849	0.0059	768	0.0026	799	0.0075	618	0.0016	762	0.0013
14032	DCS	A	G	1234	0	1030	0.1155	863	0.0915	1055	0.0104	900	0.0211	860	0.0023	839	0.0036	811	0.0025	793	0.0013	774	0.0026	773	0.0052
15281	DCS	T	C	1808	0	1402	0.0934	1253	0.0862	1393	0.0108	1237	0.0129	1285	0.0039	1296	0.0015	1217	0.0016	1247	0.004	1120	0.0027	1167	0
15898	DCS	C	T	1674	0.4403	1286	0.4868	1048	0.4933	1202	0.4443	1081	0.4709	1026	0.4308	1083	0.4626	990	0.4677	1050	0.4295	918	0.451	1039	0.4581
16209	DCS	T	C	1668	0	1147	0.1221	949	0.0927	1114	0.0045	917	0.012	958	0.0021	940	0.0011	905	0.0055	908	0.0011	805	0.0099	851	0.0035
16299	DCS	C	T	1675	0	1263	0.0095	1051	0.0095	1165	0	983	0.002	971	0	933	0.0011	915	0	994	0	782	0.0026	887	0
16354	DCS	C	T	1651	0	1257	0.1026	1054	0.1006	1182	0.0118	1051	0.02	922	0.0011	954	0.0042	911	0.0011	1026	0.0049	740	0.0081	887	0.0011
16368	DCS	C	T	1674	0	1291	0.093	1098	0.0975	1218	0.0148	1086	0.0184	951	0.0032	1000	0.005	949	0.0021	1049	0.0057	762	0.0079	920	0.0033
16373	DCS	C	T	1692	0	1333	0.093	1119	0.0956	1242	0.0145	1108	0.0181	974	0.0041	1028	0.0039	965	0.0021	1059	0.0057	777	0.009	964	0.0021
16384	DCS	G	A	1754	0	1397	0.0895	1158	0.1019	1306	0.0138	1150	0.0148	1046	0.0029	1086	0.0037	1006	0.002	1117	0.0054	829	0.0072	1015	0.002
114	SSCS	T	C	6537	0	5067	0.088	4366	0.099	4828	0.0122	4682	0.0113	5422	0.003	5556	0.0031	5571	0.0038	4937	0.0014	5382	0.0024	5137	0.0014
3150	SSCS	A	G	7341	0	4726	0.0999	4284	0.0992	4837	0.0126	4752	0.0118	5751	0.0026	5633	0.0027	5817	0.0021	4890	0.0037	5458	0.0013	5481	0.0026
4802	SSCS	C	A	6019	0	3776	0.0879	3173	0.0813	3897	0.0108	3495	0.0094	3718	0.0022	3991	0.0018	3813	0.0016	3319	0.0045	3709	0.0024	3693	0.0024
4909	SSCS	G	A	6705	0.0002	4115	0.0821	3715	0.1034	4195	0.0124	4054	0.0101	4687	0.0026	4726	0.0004	4735	0.0015	4138	0.0031	4397	0.0025	4500	0.0018
6026	SSCS	A	G	7064	0	5290	0.1004	4436	0.094	4954	0.0109	4761	0.0126	5472	0.0035	5746	0.0024	5719	0.0021	5041	0.0026	5408	0.0022	5530	0.0029
9747	SSCS	A	G	7849	0	5675	0.0971	4780	0.0964	5634	0.0103	5282	0.0106	6484	0.0019	6741	0.0025	6705	0.0019	5712	0.0021	6426	0.0023	6250	0.0022
10993	SSCS	A	G	6048	0	3543	0.0943	3148	0.0791	3525	0.0097	3424	0.0102	3913	0.001	4066	0.0037	3900	0.0023	3534	0.0045	3607	0.0017	3747	0.0027
14032	SSCS	A	G	5243	0	3813	0.1086	3270	0.0917	3779	0.0109	3546	0.015	4167	0.0026	4165	0.0031	4208	0.0026	3614	0.0014	4282	0.0028	3862	0.0029
15281	SSCS	T	C	7263	0	5107	0.0932	4609	0.0924	4872	0.0105	4761	0.0122	5787	0.0033	5889	0.0022	5939	0.0017	5126	0.0031	5838	0.0024	5624	0.0016
15898	SSCS	C	T	6676	0.447	4626	0.4907	3933	0.4943	4370	0.4563	4156	0.4697	4953	0.4458	5119	0.4573	5174	0.455	4402	0.4409	4948	0.4481	4892	0.4497
16209	SSCS	T	C	6702	0.0002	4129	0.1153	3460	0.0954	3963	0.0073	3681	0.0092	4606	0.0011	4488	0.0025	4580	0.0035	3970	0.0028	4285	0.0065	4235	0.005
16299	SSCS	C	T	6751	0	4581	0.0094	3842	0.0089	4268	0.0002	3982	0.001	4766	0.0006	4728	0.0006	4852	0.0004	4346	0	4502	0.0016	4458	0.0007
16354	SSCS	C	T	6605	0	4492	0.0995	3903	0.0971	4272	0.0101	4142	0.0171	4707	0.0017	4782	0.004	4802	0.0029	4427	0.0036	4317	0.0051	4510	0.0013
16368	SSCS	C	T	6725	0	4609	0.0918	4094	0.0945	4416	0.012	4277	0.0161	4879	0.0025	4996	0.0042	4993	0.0032	4539	0.0042	4456	0.0054	4656	0.0028
16373	SSCS	C	T	6846	0.0002	4748	0.0918	4184	0.0944	4519	0.0117	4378	0.0162	4988	0.0028	5112	0.0035	5079	0.003	4595	0.0039	4559	0.005	4779	0.0019
16384	SSCS	G	A	7022	0	4956	0.0898	4303	0.0983	4700	0.0115	4547	0.015	5203	0.0027	5306	0.003	5234	0.0033	4791	0.0042	4796	0.0048	4943	0.0018
Mean	DCS			1677	0	1248	0.0982	1062	0.0951	1248	0.0114	1102	0.0136	1027	0.0026	1056	0.003	1004	0.002	1020	0.0034	855	0.004	971	0.0022
STDEV	DCS			208	0	201	0.0102	160	0.0108	179	0.0029	173	0.0042	199	0.0012	208	0.0017	208	0.0012	189	0.0021	180	0.0037	183	0.0013
Mean	SSCS			6670	0	4575	0.0957	3980	0.094	4457	0.0109	4270	0.0126	4985	0.0024	5086	0.0028	5078	0.0025	4474	0.0032	4780	0.0034	4782	0.0024
STDEV	SSCS			647	0.0001	629	0.0087	543	0.0066	564	0.0014	572	0.0027	769	0.0007	788	0.001	823	0.0007	686	0.0011	812	0.0016	766	0.0009
